# Supplementary material for: Associations between TyG-BMI and normal-high blood pressure values and hypertension: cross-sectional evidence from a non-diabetic population
Source: Front Cardiovasc Med. 2023 Apr 24;10:1129112. doi: 10.3389/fcvm.2023.1129112 (PMC10164981; doi:10.3389/fcvm.2023.1129112)
Supplement: Supplementary file 2 [file Datasheet1.xlsx]

## Sheet: Sheet 1
ID	Sex	Age	Ethanol consumption g/wk	Fatty liver	Weight	Height,m	Height,cm	BMI	WC	exercise	ALT	AST	GGT	HDL,mg/dl	HDL,mmol/l	TC,mg/dl	TC,mmol/l	TG,mg/dl	TG,mmol/l	HbA1c	HbA1c,mmol/l	Alcohol consumption	Smoking status	TyG	TyG-BMI	FPG,mg/dl	FPG	SBP	DBP	Pre-HTN	HTN	DM	Day	Year
4	1	45	264	1	62.1	1.701	170.1	21.4626	76	0	20	20	24	44	1.13784	267	6.90462	170	1.9193	5.7	38.801	3	3	9.11548	195.642	107	5.93957	140	91.5	NA	1	0	1497	4.10137
23	1	52	66	1	75.2	1.772	177.2	23.9492	85.3	0	25	26	18	48.7	1.25938	154	3.98244	94	1.06126	5.656	38.3201	1	1	8.45532	202.498	100	5.551	150.5	90.5	NA	1	0	3259	8.92877
24	1	60	0	0	64.6	1.644	164.4	23.9017	83	0	19	13	31	49.7	1.28524	184	4.75824	67	0.75643	4.9	30.057	1	2	8.0224	191.749	91	5.05141	152	94.5	NA	1	0	2597	7.11507
56	0	52	1	0	57.9	1.483	148.3	26.3267	79.5	0	30	24	47	55.4	1.43264	274	7.08564	88	0.99352	5.4	35.522	1	1	8.3589	220.062	97	5.38447	149	94.5	NA	1	0	2227	6.10137
125	1	58	1	1	75.3	1.681	168.1	26.6477	97	0	20	17	28	40.5	1.04733	178	4.60308	235	2.65315	5.4	35.522	1	2	9.32032	248.365	95	5.27345	143	93	NA	1	0	1434	3.92877
158	1	54	110	1	66.6	1.679	167.9	23.6251	89.5	0	35	25	56	56.5	1.46109	228	5.89608	143	1.61447	5.5	36.615	2	2	8.89467	210.137	102	5.66202	148	94	NA	1	0	2849	7.80548
162	0	55	126	0	56.6	1.478	147.8	25.91	78.4	0	12	13	35	63	1.62918	216	5.58576	87	0.98223	4.9	30.057	2	1	8.42672	218.336	105	5.82855	147	97.5	NA	1	0	2909	7.96986
232	1	55	4.2	1	80.8	1.658	165.8	29.3929	101.2	0	60	34	45	47.7	1.23352	245	6.3357	182	2.05478	5.5	36.615	1	3	9.1743	269.659	106	5.88406	153	97	NA	1	1	1123	3.07671
257	1	40	154	1	85.4	1.724	172.4	28.7332	93	0	20	16	38	34.4	0.889584	243	6.28398	170	1.9193	5	31.15	3	3	8.94246	256.945	90	4.9959	146	89	NA	1	0	3031	8.30411
265	1	64	122.5	0	62.9	1.657	165.7	22.909	81	0	11	16	16	47.8	1.23611	227	5.87022	73	0.82417	5.146	32.7458	2	3	8.15119	186.735	95	5.27345	151	88.5	NA	1	1	342	0.936986
278	1	45	108	1	74.3	1.688	168.8	26.0762	83	0	23	15	33	42	1.08612	246	6.36156	124	1.39996	5.5	36.615	2	3	8.74225	227.965	101	5.60651	130	94.5	NA	1	0	356	0.975342
286	0	60	0	0	62.3	1.613	161.3	23.9452	85	1	21	17	13	92.6	2.39464	205	5.3013	20	0.2258	5.5	36.615	1	1	6.8977	165.167	99	5.49549	141.5	89.5	NA	1	0	1797	4.92329
290	0	52	154	0	55.7	1.567	156.7	22.6839	75.5	0	14	17	40	88.7	2.29378	297	7.68042	176	1.98704	4.6	26.778	3	3	8.91999	202.34	85	4.71835	162	102	NA	1	0	651	1.78356
309	1	74	0	0	62.6	1.652	165.2	22.9379	78	1	15	18	9	40.1	1.03699	216	5.58576	91	1.02739	5.6	37.708	1	2	8.31752	190.787	90	4.9959	143	87.5	NA	1	0	4608	12.6247
311	1	46	399	1	75.3	1.69	169	26.3646	81.5	1	37	29	63	47.3	1.22318	210	5.4306	86	0.97094	4.4	24.592	4	2	8.2938	218.663	93	5.16243	140.5	95.5	NA	1	0	4371	11.9753
398	1	45	308	0	54.7	1.522	152.2	23.6134	80	0	28	34	68	52.4	1.35506	214	5.53404	154	1.73866	4.7	27.871	4	2	8.80971	208.027	87	4.82937	143.5	98.5	NA	1	0	667	1.8274
401	1	60	12	1	68.6	1.685	168.5	24.1615	92	0	23	19	22	63.6	1.6447	211	5.45646	103	1.16287	5.6	37.708	1	1	8.58597	207.45	104	5.77304	141.5	86	NA	1	0	720	1.9726
406	0	48	0	0	49.1	1.613	161.3	18.8718	63.3	1	15	18	17	57.2	1.47919	164	4.24104	108	1.21932	5.1	32.243	1	1	8.44333	159.341	86	4.77386	159	93	NA	1	0	452	1.23836
408	1	48	1	1	66.5	1.653	165.3	24.3375	88.8	0	28	23	18	46.9	1.21283	213	5.50818	129	1.45641	5.5	36.615	1	1	8.69926	211.718	93	5.16243	145.5	90.5	NA	1	0	365	1
451	1	52	1	1	79.5	1.739	173.9	26.2886	89	0	26	20	19	29.9	0.773214	234	6.05124	179	2.02091	5.6	37.708	1	3	9.04812	237.863	95	5.27345	140	88.5	NA	1	0	727	1.99178
521	0	54	2.12333	0	47.8	1.581	158.1	19.1234	65.3	0	9	14	10	83.1	2.14897	247	6.38742	46	0.51934	5	31.15	1	1	7.6353	146.013	90	4.9959	143	86	NA	1	0	1008	2.76164
524	1	52	0	0	62.7	1.644	164.4	23.1987	81.3	0	15	12	11	53.2	1.37575	206	5.32716	78	0.88062	4.4	24.592	1	2	8.22791	190.877	96	5.32896	146.5	95.5	NA	1	0	4710	12.9041
534	1	48	66	0	91.8	1.762	176.2	29.5686	96.5	0	23	16	21	56	1.44816	214	5.53404	135	1.52415	5.4	35.522	1	1	8.85652	261.875	104	5.77304	145	97.5	NA	1	0	4018	11.0082
535	1	52	60	1	86.6	1.721	172.1	29.2386	97.5	0	18	16	45	39.1	1.01113	272	7.03392	173	1.95317	5.4	35.522	1	3	9.13297	267.035	107	5.93957	146	94.5	NA	1	0	2214	6.06575
541	1	60	0	1	61	1.654	165.4	22.2976	85.1	0	41	40	24	51.4	1.3292	212	5.48232	95	1.07255	5.4	35.522	1	2	8.4457	188.319	98	5.43998	150	97	NA	1	0	1441	3.94795
543	1	52	220	0	68	1.776	177.6	21.5587	84	0	11	19	15	54.1	1.39903	199	5.14614	129	1.45641	5.4	35.522	3	3	8.78179	189.324	101	5.60651	141.5	97	NA	1	0	4328	11.8575
546	1	55	1	0	67.7	1.731	173.1	22.5941	83.6	0	25	20	15	44.2	1.14301	202	5.22372	40	0.4516	5	31.15	1	1	7.64969	172.838	105	5.82855	149	96	NA	1	0	4375	11.9863
622	1	32	10.2667	0	91.3	1.804	180.4	28.0542	93.5	0	16	16	11	32.2	0.832692	192	4.96512	76	0.85804	5.1	32.243	1	1	8.14845	228.598	91	5.05141	149.5	94	NA	1	0	372	1.01918
633	1	51	308	1	62.4	1.682	168.2	22.0563	82	0	39	29	48	51.5	1.33179	252	6.51672	146	1.64834	5	31.15	4	3	8.96329	197.697	107	5.93957	140.5	90	NA	1	0	1473	4.03562
678	1	51	1	0	67.4	1.694	169.4	23.4873	80.4	1	26	13	20	63.7	1.64728	200	5.172	74	0.83546	5	31.15	1	2	8.21609	192.974	100	5.551	149	88.5	NA	1	0	4297	11.7726
679	1	37	102	1	108.8	1.719	171.9	36.8194	114.5	1	32	27	34	56.3	1.45592	227	5.87022	98	1.10642	5.6	37.708	2	1	8.55526	315	106	5.88406	147.5	94.5	NA	1	0	4389	12.0247
704	1	49	2.8	1	62.8	1.692	169.2	21.9361	82.5	0	18	16	21	34.6	0.894756	177	4.57722	135	1.52415	5.2	33.336	1	2	8.48879	186.211	72	3.99672	147.5	100.5	NA	1	0	3998	10.9534
717	1	50	132	0	69.6	1.672	167.2	24.8964	90.3	1	30	27	41	51.7	1.33696	232	5.99952	154	1.73866	5.146	32.7458	2	3	8.93893	222.547	99	5.49549	164	97.5	NA	1	0	3316	9.08493
731	1	45	171	1	73.7	1.718	171.8	24.9702	84	0	27	21	29	48.5	1.25421	226	5.84436	178	2.00962	5	31.15	3	2	9.09381	227.074	100	5.551	140	92.5	NA	1	0	4414	12.0932
739	1	42	1	0	73.7	1.733	173.3	24.5398	82.7	0	19	21	17	32.2	0.832692	163	4.21518	148	1.67092	4.636	27.1715	1	3	8.85794	217.372	95	5.27345	153.5	95	NA	1	0	1814	4.96986
755	1	48	12	1	73.1	1.751	175.1	23.8421	87	0	27	9	19	51.5	1.33179	182	4.70652	77	0.86933	5.4	35.522	1	1	8.21501	195.863	96	5.32896	154.5	95.5	NA	1	1	4384	12.011
805	1	53	90	1	61.1	1.62	162	23.2815	79.8	0	29	18	35	32.4	0.837864	156	4.03416	102	1.15158	5.6	37.708	2	2	8.62317	200.761	109	6.05059	141.5	88.5	NA	1	0	3671	10.0575
840	0	51	0	0	47.2	1.599	159.9	18.4606	64	0	11	11	8	63.6	1.6447	189	4.88754	35	0.39515	4.6	26.778	1	1	7.41608	136.905	95	5.27345	142.5	89	NA	1	0	732	2.00548
854	1	56	265	0	73.3	1.706	170.6	25.1852	87	0	24	18	26	59.5	1.53867	201	5.19786	44	0.49676	5.6	37.708	3	2	7.72577	194.575	103	5.71753	147	92	NA	1	0	2550	6.9863
939	0	59	1	0	46.8	1.512	151.2	20.4712	67.5	0	23	20	40	32.4	0.837864	219	5.66334	138	1.55802	5.4	35.522	1	1	8.71144	178.333	88	4.88488	143	83	NA	1	0	1763	4.83014
978	1	56	399	0	61.5	1.732	173.2	20.5012	75.2	1	15	19	35	70.8	1.83089	241	6.23226	58	0.65482	4.9	30.057	4	1	8.00202	164.051	103	5.71753	149	91.5	NA	1	1	412	1.12877
1026	1	46	18	0	57.3	1.718	171.8	19.4137	72.8	0	24	23	11	61.6	1.59298	165	4.2669	85	0.95965	5	31.15	1	2	8.19216	159.04	85	4.71835	144	86.5	NA	1	1	4252	11.6493
1065	1	63	18	0	61.6	1.619	161.9	23.501	79.5	1	29	21	16	36.5	0.94389	188	4.86168	327	3.69183	4.6	26.778	1	1	9.62941	226.301	93	5.16243	152.5	99	NA	1	0	750	2.05479
1083	1	46	12	1	67.6	1.674	167.4	24.1232	86	1	42	26	43	49.5	1.28007	249	6.43914	123	1.38867	5.6	37.708	1	2	8.78248	211.862	106	5.88406	139	94.5	NA	1	0	691	1.89315
1089	1	56	4.2	0	69.3	1.621	162.1	26.3735	86	0	14	23	25	51.3	1.32662	179	4.62894	74	0.83546	5.1	32.243	1	2	8.11073	213.908	90	4.9959	159	103	NA	1	0	828	2.26849
1091	1	63	126	0	69	1.648	164.8	25.4059	86.2	0	27	16	29	38.1	0.985266	231	5.97366	79	0.89191	5.6	37.708	2	2	8.19809	208.28	92	5.10692	143	92.5	NA	1	0	1119	3.06575
1112	0	55	0	0	54.3	1.616	161.6	20.793	76	0	12	17	8	61.5	1.59039	216	5.58576	81	0.91449	5.248	33.8606	1	1	8.25518	171.65	95	5.27345	147	88.5	NA	1	0	1457	3.99178
1142	1	50	308	1	69.1	1.604	160.4	26.8577	85.9	0	33	26	23	59.3	1.5335	271	7.00806	183	2.06607	4.9	30.057	4	2	9.07022	243.605	95	5.27345	140	81	NA	1	0	4302	11.7863
1148	0	60	1	0	54.2	1.54	154	22.8538	80	0	16	17	14	55	1.4223	243	6.28398	125	1.41125	5.6	37.708	1	1	8.73029	199.52	99	5.49549	142.5	87.5	NA	1	1	380	1.0411
1155	1	53	36	0	59	1.683	168.3	20.8297	76	0	8	18	13	67	1.73262	164	4.24104	43	0.48547	5.2	33.336	1	1	7.5224	156.69	86	4.77386	149	103	NA	1	0	523	1.43288
1160	1	59	198	0	66.4	1.702	170.2	22.9218	84.2	0	23	28	19	63.7	1.64728	229	5.92194	43	0.48547	4.7	27.871	3	2	7.58984	173.973	92	5.10692	143	82	NA	1	0	2281	6.24932
1165	0	62	1	1	64.2	1.616	161.6	24.584	85	0	19	14	18	46.7	1.20766	219	5.66334	106	1.19674	5.6	37.708	1	1	8.50289	209.035	93	5.16243	134	92.5	NA	1	0	424	1.16164
1184	1	42	276	1	98.6	1.708	170.8	33.7988	101	1	60	36	38	53.9	1.39385	287	7.42182	189	2.13381	5.6	37.708	3	3	9.11295	308.007	96	5.32896	168	101.5	NA	1	0	355	0.972603
1198	1	48	200	0	68.3	1.706	170.6	23.4673	78.4	0	12	21	28	49.6	1.28266	164	4.24104	113	1.27577	5.4	35.522	3	1	8.61921	202.269	98	5.43998	143.5	89.5	NA	1	0	4010	10.9863
1211	1	47	154	1	80.2	1.742	174.2	26.4288	90.4	0	25	21	45	51.8	1.33955	266	6.87876	164	1.85156	5.1	32.243	3	2	8.93932	236.256	93	5.16243	148.5	89	NA	1	0	4396	12.0438
1217	0	51	1	0	61.2	1.539	153.9	25.8389	84.5	0	20	21	15	50.1	1.29559	210	5.4306	67	0.75643	5.2	33.336	1	1	7.90599	204.282	81	4.49631	137	92	NA	1	0	539	1.47671
1225	0	39	0	1	68.2	1.531	153.1	29.096	76.7	1	29	18	19	35.5	0.91803	174	4.49964	133	1.50157	5	31.15	1	1	8.68584	252.724	89	4.94039	143	85.5	NA	1	0	4548	12.4603
1278	1	63	18	0	40.1	1.646	164.6	14.8008	61	0	16	18	20	89.8	2.32223	246	6.36156	53	0.59837	4.9	30.057	1	2	7.87226	116.516	99	5.49549	142.5	83	NA	1	1	1993	5.46027
1284	1	53	36	1	63.8	1.56	156	26.2163	81.3	0	20	13	22	37.4	0.967164	182	4.70652	85	0.95965	5.5	36.615	1	2	8.34462	218.765	99	5.49549	163	101	NA	1	1	1126	3.08493
1289	1	55	84	0	59.9	1.742	174.2	19.7392	79	0	14	10	19	58.2	1.50505	210	5.4306	118	1.33222	5.6	37.708	2	2	8.76889	173.091	109	6.05059	145	90.5	NA	1	0	3808	10.4329
1329	0	48	115.85	0	56.4	1.546	154.6	23.5972	72	0	16	15	12	63.2	1.63435	257	6.64602	79	0.89191	5.6	37.708	2	1	8.28147	195.419	100	5.551	147	96.5	NA	1	0	4571	12.5233
1354	1	58	308	0	80.8	1.775	177.5	25.6457	88.3	0	19	18	28	37.3	0.964578	222	5.74092	129	1.45641	5	31.15	4	2	8.74138	224.179	97	5.38447	152.5	96.5	NA	1	0	841	2.30411
1356	1	52	110	1	70.2	1.712	171.2	23.9513	84.6	0	28	31	110	33.8	0.874068	197	5.09442	163	1.84027	4.9	30.057	2	2	8.98557	215.216	98	5.43998	138.5	95	NA	1	0	3993	10.9397
1407	1	59	350	0	79.3	1.708	170.8	27.183	90.5	1	29	29	223	55	1.4223	208	5.37888	116	1.30964	5.2	33.336	4	3	8.59304	233.585	93	5.16243	197.5	114	NA	1	0	1834	5.02466
1419	1	50	350	0	58.2	1.652	165.2	21.3257	77	0	17	18	35	46.9	1.21283	182	4.70652	44	0.49676	5.5	36.615	4	3	7.71602	164.549	102	5.66202	155.5	104.5	NA	1	0	2558	7.00822
1443	1	51	308	1	75.6	1.678	167.8	26.8496	96	0	22	15	34	39.1	1.01113	221	5.71506	218	2.46122	5.1	32.243	4	3	9.28647	249.338	99	5.49549	162.5	105.5	NA	1	0	730	2
1449	0	48	84	0	69.7	1.503	150.3	30.8542	79.7	0	21	16	16	42.6	1.10164	203	5.24958	118	1.33222	5.4	35.522	2	1	8.68271	267.898	100	5.551	139	90	NA	1	0	3556	9.74247
1489	1	45	245	0	69	1.673	167.3	24.6523	79.9	0	67	35	67	41.7	1.07836	200	5.172	178	2.00962	5	31.15	3	3	9.03193	222.658	94	5.21794	138	90.5	NA	1	0	4389	12.0247
1490	1	55	84	0	63.5	1.649	164.9	23.3524	88	0	12	17	22	53.5	1.38351	178	4.60308	90	1.0161	5.4	35.522	2	3	8.39163	195.965	98	5.43998	147	89.5	NA	1	0	1820	4.9863
1494	0	54	1	0	57.7	1.659	165.9	20.9644	81.8	1	10	16	9	69.8	1.80503	218	5.63748	45	0.50805	5.4	35.522	1	1	7.64611	160.296	93	5.16243	140	86.5	NA	1	0	1523	4.1726
1513	1	54	245	1	62.3	1.588	158.8	24.7051	85.1	0	33	27	79	47.5	1.22835	220	5.6892	136	1.53544	5.6	37.708	3	3	8.85424	218.745	103	5.71753	144.5	91.5	NA	1	0	2163	5.92603
1564	1	60	54	1	71.6	1.672	167.2	25.6118	92	1	102	61	103	54.4	1.40678	255	6.5943	107	1.20803	5	31.15	1	1	8.52298	218.289	94	5.21794	188	117.5	NA	1	0	439	1.20274
1568	1	53	1	1	72.5	1.667	166.7	26.0896	84.4	0	28	16	16	44.4	1.14818	204	5.27544	132	1.49028	5.1	32.243	1	2	8.86248	231.218	107	5.93957	142	93.5	NA	1	0	3662	10.0329
1569	0	47	0	0	89.8	1.663	166.3	32.4707	90	0	18	14	17	49.2	1.27231	199	5.14614	164	1.85156	4.7	27.871	1	3	8.91758	289.56	91	5.05141	142	87	NA	1	0	2457	6.73151
1579	0	57	0	0	52.7	1.546	154.6	22.0491	74	1	10	18	12	33.9	0.876654	221	5.71506	126	1.42254	5	31.15	1	1	8.66492	191.054	92	5.10692	142	78.5	NA	1	0	1386	3.79726
1582	1	55	54	0	54.7	1.626	162.6	20.6893	70	0	15	17	17	81.8	2.11535	220	5.6892	53	0.59837	5.1	32.243	1	2	7.76578	160.669	89	4.94039	142	94	NA	1	0	1462	4.00548
1595	0	71	0	0	50	1.603	160.3	19.4582	69.8	0	16	19	8	45	1.1637	184	4.75824	121	1.36609	5	31.15	1	1	8.64594	168.235	94	5.21794	145	82	NA	1	0	3969	10.874
1597	0	45	36	0	50.4	1.512	151.2	22.0459	76.6	0	20	21	33	69.3	1.7921	173	4.47378	77	0.86933	4.9	30.057	1	1	8.23563	181.561	98	5.43998	150	97	NA	1	0	2972	8.14247
1609	1	50	154	0	63.1	1.664	166.4	22.7889	80	0	19	15	19	47.2	1.22059	187	4.83582	71	0.80159	4.8	28.964	3	2	8.25166	188.046	108	5.99508	140.5	89	NA	1	0	4057	11.1151
1629	1	58	4.2	0	48.4	1.669	166.9	17.3753	69.5	0	19	15	18	43.6	1.1275	236	6.10296	306	3.45474	5.2	33.336	1	3	9.46125	164.392	84	4.66284	142.5	87.5	NA	1	0	3018	8.26849
1655	1	59	0	1	82.3	1.771	177.1	26.2399	91	0	32	24	30	64	1.65504	197	5.09442	155	1.74995	5.5	36.615	1	2	8.98501	235.766	103	5.71753	146	97.5	NA	1	0	423	1.1589
1659	1	56	245	0	54.3	1.639	163.9	20.2135	71.5	0	11	16	17	49.7	1.28524	169	4.37034	47	0.53063	5.248	33.8606	3	3	7.71088	155.864	95	5.27345	144	94	NA	1	0	802	2.19726
1661	1	47	36	0	89.1	1.811	181.1	27.1669	96.1	0	29	32	43	58.7	1.51798	210	5.4306	79	0.89191	5.4	35.522	1	2	8.30127	225.52	102	5.66202	170.5	109.5	NA	1	1	770	2.10959
1696	1	44	12	0	75.4	1.778	177.8	23.8511	83	0	26	15	37	46.6	1.20508	202	5.22372	169	1.90801	4.9	30.057	1	2	8.96935	213.929	93	5.16243	142.5	94.5	NA	1	0	4382	12.0055
1725	1	64	1	0	58	1.585	158.5	23.0871	81	0	13	13	12	46.1	1.19215	131	3.38766	33	0.37257	4.8	28.964	1	3	7.32515	169.116	92	5.10692	145	86	NA	1	0	3143	8.61096
1759	0	50	44	0	55.1	1.637	163.7	20.5615	75	0	19	22	14	95	2.4567	191	4.93926	87	0.98223	5	31.15	1	1	8.2614	169.867	89	4.94039	162	96	NA	1	0	1752	4.8
1791	0	42	1	0	63	1.592	159.2	24.8573	70	0	9	16	87	53	1.37058	221	5.71506	75	0.84675	4.8	28.964	1	1	7.96815	198.067	77	4.27427	142.5	86.5	NA	1	0	4403	12.063
1792	1	42	0	1	84	1.746	174.6	27.5544	93	0	23	14	11	49.8	1.28783	132	3.41352	39	0.44031	4.9	30.057	1	1	7.48127	206.142	91	5.05141	145.5	92	NA	1	0	3288	9.00822
1804	1	40	1	1	102.8	1.65	165	37.7594	104.8	0	77	45	47	29	0.74994	221	5.71506	326	3.68054	5.656	38.3201	1	3	9.70887	366.601	101	5.60651	146	91.5	NA	1	0	2540	6.9589
1816	1	57	66	0	68.6	1.676	167.6	24.4217	84.6	0	19	21	32	39.6	1.02406	260	6.7236	114	1.28706	5.5	36.615	1	1	8.62802	210.711	98	5.43998	145.5	97.5	NA	1	0	1441	3.94795
1829	1	43	18	0	85.6	1.714	171.4	29.1375	89.6	0	25	15	24	71.2	1.84123	236	6.10296	79	0.89191	5.1	32.243	1	1	8.29142	241.591	101	5.60651	144.5	88.5	NA	1	0	2891	7.92055
1866	1	42	1	0	58.3	1.679	167.9	20.6808	73.8	0	30	22	28	46.7	1.20766	210	5.4306	96	1.08384	4.8	28.964	1	2	8.42508	174.237	95	5.27345	168.5	85.5	NA	1	0	4477	12.2658
1915	1	47	308	1	85.3	1.747	174.7	27.9488	96.5	0	54	33	85	39.2	1.01371	237	6.12882	189	2.13381	5.6	37.708	4	2	9.18333	256.663	103	5.71753	142.5	90.5	NA	1	0	2195	6.0137
1958	1	54	315	1	78.3	1.717	171.7	26.5596	89.8	0	20	15	36	47.8	1.23611	211	5.45646	130	1.4677	5.5	36.615	4	1	8.7491	232.372	97	5.38447	141	92	NA	1	0	937	2.56712
1968	0	53	12	0	52.2	1.576	157.6	21.0164	66.4	0	13	13	10	68.4	1.76882	214	5.53404	41	0.46289	5	31.15	1	1	7.50906	157.813	89	4.94039	141	84	NA	1	0	1754	4.80548
1990	0	49	0	0	58.2	1.62	162	22.1765	76.5	0	28	19	14	40.4	1.04474	211	5.45646	125	1.41125	5.6	37.708	1	1	8.67846	192.458	94	5.21794	158	103	NA	1	0	4063	11.1315
2006	1	51	110	1	85.6	1.707	170.7	29.377	94	1	18	13	18	31	0.80166	195	5.0427	267	3.01443	5.4	35.522	2	1	9.56693	281.047	107	5.93957	165	108.5	NA	1	0	419	1.14795
2011	0	46	36	0	64.2	1.582	158.2	25.652	79	0	13	24	15	34	0.87924	171	4.42206	236	2.66444	5.6	37.708	1	1	9.29247	238.371	92	5.10692	136.5	94	NA	1	0	906	2.48219
2018	1	52	0	1	64.5	1.713	171.3	21.9809	84	0	24	19	18	38	0.98268	203	5.24958	322	3.63538	5.2	33.336	1	1	9.66637	212.475	98	5.43998	142	90.5	NA	1	0	714	1.95616
2030	1	53	322.5	0	70.1	1.736	173.6	23.2605	82.6	1	31	23	110	54.4	1.40678	250	6.465	187	2.11123	5.35	34.9755	4	3	9.04882	210.48	91	5.05141	136.5	94.5	NA	1	0	3660	10.0274
2094	1	45	399	0	86.2	1.752	175.2	28.0827	90.8	0	25	20	39	49.2	1.27231	218	5.63748	264	2.98056	4.636	27.1715	4	3	9.44715	265.302	96	5.32896	145.5	96.5	NA	1	0	2533	6.93973
2121	0	49	0	0	66.7	1.586	158.6	26.5167	91.2	0	12	15	9	59.5	1.53867	203	5.24958	54	0.60966	4.5	25.685	1	1	7.83913	207.868	94	5.21794	141.5	89	NA	1	0	4142	11.3479
2132	1	57	0	1	66.4	1.629	162.9	25.0222	82.5	0	37	21	16	49.6	1.28266	228	5.89608	207	2.33703	4.6	26.778	1	1	9.16136	229.238	92	5.10692	141	95	NA	1	0	4409	12.0795
2152	1	50	60	1	71.5	1.732	173.2	23.8347	85	0	19	16	15	67.5	1.74555	231	5.97366	67	0.75643	4.9	30.057	1	2	8.0224	191.212	91	5.05141	131.5	93.5	NA	1	0	4379	11.9973
2198	1	63	126	0	59.5	1.607	160.7	23.0401	76	0	16	12	25	46.8	1.21025	242	6.25812	145	1.63705	5.2	33.336	2	2	8.88876	204.798	100	5.551	148.5	86	NA	1	0	2598	7.11781
2202	1	63	399	0	54.7	1.606	160.6	21.2078	76.8	0	39	29	62	61.3	1.58522	223	5.76678	69	0.77901	5.4	35.522	4	2	8.16593	173.182	102	5.66202	142.5	83	NA	1	0	2326	6.3726
2212	1	59	245	0	50.2	1.573	157.3	20.2883	69.2	0	42	21	59	63.4	1.63952	190	4.9134	47	0.53063	5.5	36.615	3	3	7.57584	153.701	83	4.60733	146.5	93.5	NA	1	0	698	1.91233
2220	0	52	1	0	53.4	1.433	143.3	26.0045	79	0	15	13	12	47.6	1.23094	245	6.3357	158	1.78382	5.5	36.615	1	1	8.84678	230.056	88	4.88488	150	100	NA	1	0	2537	6.95068
2229	1	54	245	1	78.2	1.689	168.9	27.4124	93.2	0	97	54	49	47.6	1.23094	240	6.2064	41	0.46289	5.4	35.522	3	2	7.63555	209.309	101	5.60651	145.5	91.5	NA	1	0	2565	7.0274
2280	0	44	0	0	42.8	1.57	157	17.3638	62.8	0	13	19	18	66.7	1.72486	266	6.87876	123	1.38867	5	31.15	1	1	8.71416	151.311	99	5.49549	142	94.5	NA	1	0	4392	12.0329
2326	1	63	66	1	64.6	1.648	164.8	23.7858	83	1	25	26	45	56	1.44816	242	6.25812	97	1.09513	5.4	35.522	1	2	8.50654	202.335	102	5.66202	151	92	NA	1	0	1084	2.96986
2330	1	49	12	0	58.9	1.631	163.1	22.1415	79.2	0	24	18	27	56.4	1.4585	228	5.89608	53	0.59837	4.8	28.964	1	1	7.88231	174.526	100	5.551	147	93	NA	1	0	4370	11.9726
2374	1	40	84	0	74.5	1.771	177.1	23.753	82	0	25	19	109	44.1	1.14043	181	4.68066	246	2.77734	4.8	28.964	2	3	9.37653	222.721	96	5.32896	190	117	NA	1	0	2991	8.19452
2378	1	59	84	0	64.1	1.586	158.6	25.4831	89.5	0	37	22	28	43.9	1.13525	158	4.08588	78	0.88062	5.5	36.615	2	3	8.17442	208.309	91	5.05141	141.5	81.5	NA	1	0	369	1.01096
2412	1	58	54	0	57	1.615	161.5	21.8539	82	1	20	15	14	54.1	1.39903	221	5.71506	98	1.10642	5.5	36.615	1	1	8.55526	186.966	106	5.88406	147.5	94	NA	1	0	267	0.731507
2419	1	58	0	1	71.1	1.71	171	24.3152	90	0	20	16	31	44.7	1.15594	220	5.6892	86	0.97094	5.2	33.336	1	1	8.37632	203.672	101	5.60651	150.5	91	NA	1	0	2148	5.88493
2446	1	42	18	0	70.6	1.764	176.4	22.6886	82.9	0	9	11	13	47.9	1.23869	152	3.93072	58	0.65482	5	31.15	1	2	7.99227	181.333	102	5.66202	151	92.5	NA	1	0	4434	12.1479
2451	0	59	0	1	56.9	1.54	154	23.9922	81	0	18	17	15	37.2	0.961992	266	6.87876	239	2.69831	5.7	38.801	1	1	9.41805	225.96	103	5.71753	153.5	101.5	NA	1	0	1631	4.46849
2578	0	62	0	0	46.9	1.585	158.5	18.6687	69	0	22	19	15	97	2.50842	345	8.9217	63	0.71127	5.9	40.987	1	1	8.11343	151.467	106	5.88406	138	91.5	NA	1	0	1269	3.47671
2595	1	53	340	1	64.3	1.64	164	23.9069	80.8	0	28	23	55	34.7	0.897342	218	5.63748	218	2.46122	5.1	32.243	4	2	9.26606	221.523	97	5.38447	177.5	107.5	NA	1	0	3631	9.94795
2632	1	47	60	0	70.4	1.731	173.1	23.4952	81.5	0	8	14	10	49.8	1.28783	151	3.90486	68	0.76772	5.2	33.336	1	3	7.99227	187.78	87	4.82937	139	91	NA	1	0	4357	11.937
2640	1	53	238	1	81.8	1.732	173.2	27.2683	100	0	12	12	19	39.3	1.0163	217	5.61162	172	1.94188	5.2	33.336	3	3	9.08908	247.843	103	5.71753	147	90.5	NA	1	0	1775	4.86301
2657	1	53	0	1	61.9	1.643	164.3	22.9306	82.7	0	23	19	18	47.1	1.21801	263	6.80118	97	1.09513	5.7	38.801	1	2	8.51629	195.284	103	5.71753	137	92	NA	1	0	3080	8.43836
2664	1	50	126	0	61.3	1.694	169.4	21.3616	77	0	22	22	17	60.1	1.55419	175	4.5255	88	0.99352	4.5	25.685	2	2	8.284	176.959	90	4.9959	140	87.5	NA	1	0	2652	7.26575
2667	1	48	4.2	1	76.2	1.744	174.4	25.0531	89.8	0	41	24	29	37	0.95682	220	5.6892	175	1.97575	5.2	33.336	1	2	9.05661	226.896	98	5.43998	137	94.5	NA	1	0	3254	8.91507
2671	0	33	1	0	53.2	1.5	150	23.6444	68	0	30	16	18	48.9	1.26455	263	6.80118	80	0.9032	5	31.15	1	1	8.0956	191.416	82	4.55182	128.5	90.5	NA	1	0	3535	9.68493
2695	1	43	84	1	96	1.776	177.6	30.4358	99.6	1	27	15	85	42.7	1.10422	163	4.21518	185	2.08865	4.8	28.964	2	1	9.05981	275.743	93	5.16243	151.5	92.5	NA	1	0	715	1.9589
2700	0	50	1	1	80	1.578	157.8	32.1274	96.5	0	20	10	15	37	0.95682	226	5.84436	148	1.67092	5.7	38.801	1	1	8.92904	286.867	102	5.66202	158	94	NA	1	0	3283	8.99452
2724	1	46	154	1	69.7	1.702	170.2	24.061	85	0	21	21	17	39.7	1.02664	173	4.47378	124	1.39996	5.5	36.615	3	2	8.77153	211.052	104	5.77304	133.5	90.5	NA	1	0	4389	12.0247
2747	1	51	0	0	61.4	1.641	164.1	22.8009	77.7	0	19	13	16	39.5	1.02147	195	5.0427	91	1.02739	4.7	27.871	1	3	8.30635	189.392	89	4.94039	137	94	NA	1	0	4121	11.2904
2784	0	40	0	0	54.9	1.574	157.4	22.1596	80.4	0	9	15	8	55.7	1.4404	250	6.465	156	1.76124	5.2	33.336	1	1	8.91059	197.455	95	5.27345	143.5	93	NA	1	0	4083	11.1863
2805	0	39	0	0	56.1	1.601	160.1	21.8867	69.3	0	6	11	7	59.9	1.54901	135	3.4911	85	0.95965	5.4	35.522	1	1	8.21541	179.808	87	4.82937	140.5	91	NA	1	0	356	0.975342
2806	1	46	308	0	59.6	1.775	177.5	18.9169	72.5	0	11	15	27	53.5	1.38351	163	4.21518	69	0.77901	5.4	35.522	4	3	8.08425	152.929	94	5.21794	142	98	NA	1	0	4458	12.2137
2845	0	55	54	0	55.4	1.625	162.5	20.9799	72.5	0	17	19	17	88.5	2.28861	250	6.465	72	0.81288	5.6	37.708	1	1	8.17864	171.587	99	5.49549	147.5	86	NA	1	0	2569	7.03836
2847	0	56	0	0	60.9	1.559	155.9	25.0568	79	0	7	14	19	62.8	1.62401	272	7.03392	162	1.82898	5.4	35.522	1	1	8.99962	225.501	100	5.551	149	90.5	NA	1	0	4012	10.9918
2871	1	45	350	0	66.4	1.713	171.3	22.6284	73	0	13	20	15	60.2	1.55677	184	4.75824	77	0.86933	5.1	32.243	4	2	8.11657	183.665	87	4.82937	146	95	NA	1	0	2578	7.06301
2881	1	43	4.2	1	72.7	1.636	163.6	27.1624	85.6	0	19	23	13	48.7	1.25938	236	6.10296	126	1.42254	5.1	32.243	1	2	8.68643	235.944	94	5.21794	173.5	109	NA	1	0	3345	9.16438
2893	0	54	0	0	65.7	1.675	167.5	23.4172	76	1	17	18	12	59.3	1.5335	190	4.9134	79	0.89191	5.5	36.615	1	1	8.2089	192.23	93	5.16243	143	87	NA	1	0	2908	7.96712
2915	1	50	126	0	55.5	1.725	172.5	18.6515	74.5	0	15	19	16	54.4	1.40678	157	4.06002	64	0.72256	4.9	30.057	2	2	8.08086	150.72	101	5.60651	142	92.5	NA	1	0	1442	3.95068
2916	1	52	1	0	64.2	1.72	172	21.7009	83.5	0	9	17	13	33.3	0.861138	176	4.55136	107	1.20803	4.4	24.592	1	1	8.43403	183.026	86	4.77386	138.5	91	NA	1	0	4125	11.3014
2970	1	47	220	1	77.1	1.768	176.8	24.6655	93.6	0	41	28	36	57.3	1.48178	198	5.12028	99	1.11771	4.9	30.057	3	3	8.47668	209.082	97	5.38447	143.5	91.5	NA	1	0	4393	12.0356
2997	1	47	16.7	0	64.6	1.804	180.4	19.85	73.5	1	20	18	13	67.7	1.75072	206	5.32716	75	0.84675	5.248	33.8606	1	1	8.26873	164.134	104	5.77304	162	98	NA	1	0	3837	10.5123
3035	1	57	308	0	63.1	1.683	168.3	22.2772	82	0	24	20	48	43.9	1.13525	213	5.50818	510	5.7579	4.8	28.964	4	2	10.2234	227.749	108	5.99508	168	97.5	NA	1	0	417	1.14247
3082	1	51	154	0	64.2	1.681	168.1	22.7195	82	0	40	29	67	50.1	1.29559	240	6.2064	132	1.49028	5	31.15	3	3	8.76437	199.122	97	5.38447	171	111	NA	1	0	1453	3.98082
3086	1	47	2.8	1	64	1.726	172.6	21.4832	83.5	0	41	19	34	41.3	1.06802	193	4.99098	117	1.32093	5.5	36.615	1	2	8.59082	184.558	92	5.10692	137.5	91.5	NA	1	0	2583	7.07671
3118	1	60	238	0	73.8	1.722	172.2	24.888	82.5	0	15	20	26	53	1.37058	225	5.8185	97	1.09513	5.4	35.522	3	3	8.48673	211.218	100	5.551	140.5	66	NA	1	0	1458	3.99452
3121	1	43	308	1	107.8	1.778	177.8	34.1001	106	1	25	18	27	36.5	0.94389	194	5.01684	77	0.86933	5.4	35.522	4	1	8.22537	280.486	97	5.38447	140	85	NA	1	0	4382	12.0055
3138	1	50	0	0	57.5	1.725	172.5	19.3237	76.5	0	16	19	13	62	1.60332	250	6.465	99	1.11771	5.1	32.243	1	3	8.39061	162.137	89	4.94039	142	92	NA	1	0	2188	5.99452
3140	1	46	5.6	0	78	1.734	173.4	25.9416	87	0	14	18	16	25	0.6465	152	3.93072	76	0.85804	5.2	33.336	1	1	8.10349	210.217	87	4.82937	132	93	NA	1	0	2105	5.76712
3241	1	50	66	1	81.8	1.753	175.3	26.6189	87	0	31	16	24	50	1.293	235	6.0771	90	1.0161	5.2	33.336	1	2	8.45105	224.957	104	5.77304	148	100	NA	1	0	1107	3.03288
3245	1	49	54	1	88.6	1.752	175.2	28.8646	90	0	51	32	17	36.7	0.949062	213	5.50818	98	1.10642	5.6	37.708	1	1	8.48694	244.972	99	5.49549	147.5	96.5	NA	1	0	741	2.03014
3247	1	45	132	1	75.1	1.713	171.3	25.5932	87	0	35	15	21	38.4	0.993024	155	4.0083	39	0.44031	4.8	28.964	2	1	7.61481	194.888	104	5.77304	146.5	94	NA	1	0	4329	11.8603
3284	1	40	126	1	73.7	1.705	170.5	25.3524	90.5	0	26	20	35	34.6	0.894756	197	5.09442	95	1.07255	4.7	27.871	2	1	8.49546	215.38	103	5.71753	151	98	NA	1	0	4401	12.0575
3296	0	43	1	0	52.1	1.553	155.3	21.602	72.8	0	13	15	21	73.1	1.89037	211	5.45646	69	0.77901	5.1	32.243	1	1	8.14613	175.973	100	5.551	145.5	89.5	NA	1	0	4018	11.0082
3297	1	40	264	1	76.5	1.668	166.8	27.496	83.7	0	30	18	23	44.4	1.14818	243	6.28398	146	1.64834	5.7	38.801	3	2	8.84434	243.184	95	5.27345	154	98.5	NA	1	0	4522	12.389
3314	1	49	60	0	68.2	1.694	169.4	23.7661	82	0	20	23	30	73.4	1.89812	242	6.25812	68	0.76772	5.2	33.336	1	1	8.19919	194.863	107	5.93957	156	104	NA	1	0	2944	8.06575
3332	1	48	231	0	83.5	1.716	171.6	28.3565	90	0	21	22	37	38.1	0.985266	202	5.22372	85	0.95965	4.9	30.057	3	2	8.2928	235.154	94	5.21794	166	112.5	NA	1	0	1599	4.38082
3358	0	51	1	1	80.9	1.574	157.4	32.6542	91	0	19	22	24	57	1.47402	226	5.84436	106	1.19674	4.8	28.964	1	1	8.55526	279.365	98	5.43998	139.5	93	NA	1	0	1852	5.07397
3375	1	38	84	0	74.1	1.759	175.9	23.949	85.2	0	17	18	16	87.9	2.27309	211	5.45646	65	0.73385	4.8	28.964	2	2	8.06621	193.177	98	5.43998	162	102	NA	1	0	2553	6.99452
3379	1	56	5.13333	0	66.4	1.81	181	20.268	81	0	35	33	55	51.4	1.3292	271	7.00806	141	1.59189	5	31.15	1	2	8.76647	177.679	91	5.05141	138	95.5	NA	1	0	1463	4.00822
3483	0	55	0	0	56.4	1.554	155.4	23.3548	79.5	1	16	18	11	57.3	1.48178	262	6.77532	73	0.82417	5.1	32.243	1	1	8.10817	189.365	91	5.05141	144	91	NA	1	0	1115	3.05479
3527	1	45	18	0	60.6	1.661	166.1	21.9651	79	1	33	16	23	31.1	0.804246	246	6.36156	201	2.26929	5.1	32.243	1	3	9.18487	201.747	97	5.38447	138	93	NA	1	0	4045	11.0822
3532	1	50	154	0	67.1	1.662	166.2	24.2918	88	0	30	25	97	60.6	1.56712	269	6.95634	181	2.04349	5.2	33.336	3	2	9.08006	220.571	97	5.38447	142	90	NA	1	0	4351	11.9205
3543	1	55	0	1	73.7	1.695	169.5	25.6524	80	0	28	16	50	49.7	1.28524	228	5.89608	168	1.89672	5.2	33.336	1	2	9.01578	231.277	98	5.43998	153.5	96.5	NA	1	0	4368	11.9671
3576	0	52	126	0	52.9	1.625	162.5	20.0331	73.8	0	11	14	14	55.7	1.4404	203	5.24958	69	0.77901	4.9	30.057	2	1	8.14613	163.193	100	5.551	138.5	91	NA	1	0	3039	8.32603
3591	0	58	105	0	49.8	1.524	152.4	21.4417	76	0	14	14	12	69.4	1.79468	222	5.74092	77	0.86933	4.9	30.057	2	1	8.23563	176.586	98	5.43998	153.5	89.5	NA	1	0	2297	6.29315
3613	1	57	66	1	74.9	1.658	165.8	27.2466	95.8	0	31	20	28	43.8	1.13267	256	6.62016	114	1.28706	6.3	45.359	1	3	8.7344	237.983	109	6.05059	157	100	NA	1	0	821	2.24932
3630	1	44	2.8	1	65.1	1.731	173.1	21.7264	84.9	0	76	36	36	48.8	1.26197	256	6.62016	170	1.9193	4.9	30.057	1	1	8.97525	194.999	93	5.16243	140	87	NA	1	0	4355	11.9315
3636	0	51	12	0	55.2	1.524	152.4	23.7667	70.4	0	12	14	11	64.7	1.67314	219	5.66334	72	0.81288	4.9	30.057	1	1	8.19864	194.855	101	5.60651	167	101.5	NA	1	0	3682	10.0877
3655	1	41	126	1	74.6	1.769	176.9	23.8387	90.3	0	25	16	15	45.5	1.17663	161	4.16346	150	1.6935	4.9	30.057	2	1	8.8173	210.193	90	4.9959	147	87.5	NA	1	0	4489	12.2986
3671	1	58	245	0	76.4	1.781	178.1	24.086	98.5	0	13	17	14	25.3	0.654258	207	5.35302	253	2.85637	4.8	28.964	3	3	9.53159	229.578	109	6.05059	152.5	95.5	NA	1	0	364	0.99726
3700	1	58	54	0	63.8	1.602	160.2	24.8597	84.4	1	21	13	25	38.2	0.987852	169	4.37034	88	0.99352	4.7	27.871	1	3	8.27283	205.66	89	4.94039	138	90	NA	1	0	4387	12.0192
3701	0	57	0	0	57.8	1.49	149	26.0349	74.1	0	15	12	9	54.2	1.40161	182	4.70652	157	1.77253	5.4	35.522	1	1	9.01706	234.758	105	5.82855	142.5	91.5	NA	1	1	4387	12.0192
3709	1	52	146.8	1	80.4	1.739	173.9	26.5862	91	0	26	17	67	36.8	0.951648	245	6.3357	240	2.7096	6	42.08	3	3	9.45093	251.265	106	5.88406	176	109	NA	1	0	560	1.53425
3721	1	41	1	1	104.4	1.724	172.4	35.1258	102.8	0	37	24	37	36.8	0.951648	193	4.99098	120	1.3548	5.4	35.522	1	2	8.76717	307.954	107	5.93957	143	94	NA	1	0	4032	11.0466
3733	1	44	210	1	86.6	1.814	181.4	26.3174	89.2	0	50	23	40	35.5	0.91803	207	5.35302	211	2.38219	4.7	27.871	3	3	9.22306	242.727	96	5.32896	147	94.5	NA	1	0	4397	12.0466
3751	1	49	154	0	77.4	1.782	178.2	24.3739	87	1	35	29	33	52	1.34472	271	7.00806	153	1.72737	5.8	39.894	3	1	9.01012	219.612	107	5.93957	127	91	NA	1	0	1636	4.48219
3761	1	53	367.5	0	73.9	1.678	167.8	26.2458	84.2	0	25	17	21	49.7	1.28524	204	5.27544	101	1.14029	5.1	32.243	4	1	8.50694	223.272	98	5.43998	141.5	94.5	NA	1	0	4011	10.989
3787	1	56	60	0	66.8	1.671	167.1	23.9234	80.4	0	14	11	11	46.5	1.20249	196	5.06856	103	1.16287	5.2	33.336	1	2	8.43022	201.68	89	4.94039	145.5	89	NA	1	0	4377	11.9918
3791	0	45	0	0	58.9	1.607	160.7	22.8078	76.2	1	11	11	9	54.4	1.40678	182	4.70652	58	0.65482	5.2	33.336	1	1	7.93164	180.903	96	5.32896	143.5	87	NA	1	0	4377	11.9918
3804	1	50	1	0	85.2	1.79	179	26.5909	92	0	64	45	29	32.3	0.835278	239	6.18054	204	2.30316	6.2	44.266	1	2	9.17885	244.074	95	5.27345	138.5	95	NA	1	0	1994	5.46301
3817	1	40	154	1	89.8	1.775	177.5	28.5023	94.5	0	32	21	19	42.1	1.08871	232	5.99952	169	1.90801	4.9	30.057	3	1	9.05187	257.999	101	5.60651	142	92	NA	1	0	4414	12.0932
3846	1	40	0	0	66.3	1.604	160.4	25.7694	85.2	0	35	20	25	38.6	0.998196	191	4.93926	79	0.89191	5.4	35.522	1	1	8.2196	211.814	94	5.21794	143.5	91.5	NA	1	0	4092	11.211
3850	1	44	126	0	68.4	1.782	178.2	21.5398	79	1	9	11	14	46.6	1.20508	170	4.3962	64	0.72256	5	31.15	2	3	7.9766	171.814	91	5.05141	150.5	99	NA	1	0	944	2.5863
3906	1	46	154	0	67	1.669	166.9	24.0526	84.2	0	17	18	22	71.2	1.84123	249	6.43914	263	2.96927	5.2	33.336	3	3	9.41161	226.374	93	5.16243	145.5	86.5	NA	1	0	4354	11.9288
3919	1	45	0	1	67.9	1.596	159.6	26.6566	86.5	0	30	17	21	40.6	1.04992	145	3.7497	57	0.64353	4.5	25.685	1	2	7.87169	209.832	92	5.10692	143.5	87	NA	1	0	4319	11.8329
3932	0	49	36	0	55.4	1.586	158.6	22.0244	80.5	0	13	17	9	55.4	1.43264	188	4.86168	43	0.48547	5.2	33.336	1	1	7.54539	166.182	88	4.88488	144	88	NA	1	1	3995	10.9452
3984	1	49	84	0	58.7	1.577	157.7	23.6034	78.3	0	13	16	15	35.5	0.91803	206	5.32716	101	1.14029	4.84	29.4012	2	1	8.43283	199.044	91	5.05141	172.5	108.5	NA	1	0	2912	7.97808
3999	1	59	10.2667	0	61.6	1.639	163.9	22.931	76	0	12	14	14	51.5	1.33179	181	4.68066	53	0.59837	4.6	26.778	1	1	7.788	178.587	91	5.05141	143	96.5	NA	1	1	1466	4.01644
4001	1	38	1	1	77.1	1.652	165.2	28.251	89	0	69	36	23	38.2	0.987852	205	5.3013	127	1.43383	5.656	38.3201	1	1	8.72575	246.511	97	5.38447	141	85	NA	1	0	3631	9.94795
4062	1	54	110	0	67.7	1.716	171.6	22.9908	80.5	0	13	16	22	59.9	1.54901	198	5.12028	43	0.48547	5.8	39.894	2	1	7.65302	175.949	98	5.43998	145	94	NA	1	0	3982	10.9096
4099	1	63	220	1	67.7	1.628	162.8	25.5435	83.5	0	17	14	29	36.8	0.951648	183	4.73238	90	1.0161	5	31.15	3	2	8.4701	216.356	106	5.88406	142.5	89	NA	1	0	4227	11.5808
4104	1	41	0	1	107.8	1.696	169.6	37.4772	111.2	0	43	29	24	38.2	0.987852	174	4.49964	87	0.98223	4.9	30.057	1	3	8.40749	315.089	103	5.71753	152.5	99	NA	1	0	783	2.14521
4133	1	46	0	0	58.5	1.615	161.5	22.429	82.3	0	8	9	13	49.5	1.28007	247	6.38742	137	1.54673	4.9	30.057	1	1	8.78071	196.943	95	5.27345	156	98	NA	1	0	4443	12.1726
4148	1	47	90	1	86.6	1.696	169.6	30.1069	100	0	22	22	21	30.2	0.780972	190	4.9134	212	2.39348	4.8	28.964	2	3	9.19604	276.864	93	5.16243	177.5	114.5	NA	1	0	603	1.65205
4300	1	44	1	1	94.2	1.74	174	31.1138	101	0	68	35	19	38.6	0.998196	212	5.48232	120	1.3548	5.6	37.708	1	1	8.61613	268.08	92	5.10692	143	88	NA	1	0	1819	4.98356
4305	1	41	54	1	90.4	1.826	182.6	27.1123	94.5	0	55	26	41	36.6	0.946476	232	5.99952	205	2.31445	4.7	27.871	1	3	9.16246	248.416	93	5.16243	151.5	92.5	NA	1	0	767	2.10137
4306	0	50	33	0	63.7	1.602	160.2	24.8207	77	0	25	20	12	40.8	1.05509	171	4.42206	147	1.65963	5.1	32.243	1	1	8.92226	221.457	102	5.66202	138	93	NA	1	0	4698	12.8712
4349	1	61	330	0	75.6	1.768	176.8	24.1856	86.5	0	23	23	36	44.1	1.14043	253	6.54258	364	4.10956	5.8	39.894	4	1	9.8484	238.19	104	5.77304	150.5	95	NA	1	0	3262	8.93699
4378	1	44	110	0	71	1.699	169.9	24.5964	76.3	0	15	13	16	51.2	1.32403	185	4.7841	53	0.59837	5	31.15	2	1	7.87226	193.629	99	5.49549	150.5	96	NA	1	0	4010	10.9863
4382	1	55	36	0	67.4	1.682	168.2	23.8236	84.5	0	20	26	20	76	1.96536	210	5.4306	54	0.60966	5.4	35.522	1	1	7.81763	186.244	92	5.10692	154.5	103.5	NA	1	0	1394	3.81918
4384	1	46	345	1	81.8	1.759	175.9	26.4376	91.5	0	20	15	24	49.2	1.27231	221	5.71506	80	0.9032	5.758	39.4349	4	3	8.32361	220.056	103	5.71753	136	92	NA	1	0	1787	4.89589
4390	0	44	12	0	64.3	1.678	167.8	22.8364	78	0	13	16	10	64.2	1.66021	229	5.92194	77	0.86933	5.248	33.8606	1	1	8.128	185.614	88	4.88488	136.5	90.5	NA	1	0	3682	10.0877
4398	1	42	0	0	67	1.78	178	21.1463	74.8	0	37	27	119	40.4	1.04474	198	5.12028	132	1.49028	5	31.15	1	1	8.76437	185.334	97	5.38447	143	92.5	NA	1	0	4463	12.2274
4399	1	41	0	1	100.4	1.878	187.8	28.4671	101	0	47	22	26	31.3	0.809418	165	4.2669	106	1.19674	4.4	24.592	1	2	8.57546	244.118	100	5.551	150.5	95.5	NA	1	0	4559	12.4904
4405	1	55	84	1	74.2	1.685	168.5	26.1339	84.8	0	23	21	25	33.9	0.876654	215	5.5599	129	1.45641	5.044	31.6309	2	1	8.73101	228.175	96	5.32896	139	95.5	NA	1	0	3672	10.0603
4440	0	44	36	0	72.9	1.572	157.2	29.5	83.6	0	11	15	11	52.3	1.35248	245	6.3357	101	1.14029	5	31.15	1	1	8.5567	252.423	103	5.71753	141	89	NA	1	0	4389	12.0247
4471	1	38	110	1	71.6	1.719	171.9	24.2304	78	0	34	15	38	46.7	1.20766	227	5.87022	100	1.129	4.4	24.592	2	1	8.50714	206.132	99	5.49549	144	88	NA	1	0	4382	12.0055
4483	0	61	0	0	60.2	1.609	160.9	23.2533	71.6	1	16	15	17	46.7	1.20766	234	6.05124	225	2.54025	5.6	37.708	1	1	9.24474	214.971	92	5.10692	148	92.5	NA	1	0	1436	3.93425
4494	1	57	0	1	73.9	1.705	170.5	25.4212	82	0	22	22	9	46.9	1.21283	233	6.02538	82	0.92578	5.4	35.522	1	1	8.23536	209.353	92	5.10692	146	88	NA	1	0	4416	12.0986
4522	1	45	126	0	60.1	1.677	167.7	21.3702	76	0	26	18	26	56.7	1.46626	237	6.12882	71	0.80159	4.5	25.685	2	2	8.08039	172.68	91	5.05141	153	99	NA	1	0	4376	11.989
4524	1	40	0	0	85.5	1.735	173.5	28.4032	92.4	0	29	24	21	49.8	1.28783	200	5.172	80	0.9032	5.044	31.6309	1	3	8.21067	233.209	92	5.10692	137.5	91	NA	1	0	2534	6.94247
4539	1	60	308	0	56.1	1.622	162.2	21.3236	75.7	1	19	17	16	55.9	1.44557	246	6.36156	71	0.80159	5.5	36.615	4	2	8.1747	174.314	100	5.551	142	92	NA	1	0	2199	6.02466
4558	1	60	175	0	61	1.609	160.9	23.5623	88	1	13	16	17	51.3	1.32662	223	5.76678	94	1.06126	5.4	35.522	3	3	8.38275	197.517	93	5.16243	147	92	NA	1	0	2192	6.00548
4595	1	49	252	1	67.5	1.732	173.2	22.5013	81.1	0	29	19	25	26.5	0.68529	222	5.74092	218	2.46122	5.4	35.522	3	3	9.35479	210.495	106	5.88406	139	91.5	NA	1	0	2184	5.98356
4598	1	50	0	0	59.9	1.698	169.8	20.7755	79.3	1	16	13	11	54.5	1.40937	279	7.21494	100	1.129	4.9	30.057	1	3	8.537	177.36	102	5.66202	165	106	NA	1	0	4380	12
4614	1	56	12	0	67.5	1.713	171.3	23.0032	85.8	0	13	9	10	41.4	1.0706	160	4.1376	72	0.81288	5.1	32.243	1	1	8.20849	188.822	102	5.66202	166.5	104	NA	1	0	1417	3.88219
4640	1	48	154	1	73.7	1.744	174.4	24.2312	90	0	23	16	18	42.8	1.10681	120	3.1032	112	1.26448	5.5	36.615	3	3	8.64047	209.369	101	5.60651	141	93.5	NA	1	0	677	1.85479
4654	1	55	84	0	61.4	1.608	160.8	23.7463	81	0	14	14	16	48.3	1.24904	185	4.7841	56	0.63224	5.6	37.708	2	2	7.98616	189.642	105	5.82855	162.5	99	NA	1	0	1835	5.0274
4666	1	32	18	0	72.2	1.805	180.5	22.1607	84	0	18	14	14	57.3	1.48178	178	4.60308	73	0.82417	4.9	30.057	1	3	8.20248	181.772	100	5.551	148	89.5	NA	1	0	301	0.824658
4711	1	43	399	0	65.7	1.71	171	22.4685	81.2	0	15	18	31	45	1.1637	173	4.47378	129	1.45641	4.6	26.778	4	2	8.69926	195.459	93	5.16243	149.5	95	NA	1	0	4386	12.0164
4761	0	50	1	0	43.2	1.502	150.2	19.1489	67	0	5	11	19	66	1.70676	204	5.27544	37	0.41773	4.9	30.057	1	3	7.34859	140.717	84	4.66284	124	91.5	NA	1	0	1462	4.00548
4785	0	45	0	1	69.6	1.572	157.2	28.1646	83.5	0	20	15	25	59.7	1.54384	222	5.74092	106	1.19674	5.9	40.987	1	1	8.55526	240.956	98	5.43998	156.5	97	NA	1	0	3446	9.4411
4794	0	50	1	0	59.4	1.446	144.6	28.4086	74.5	0	12	16	11	55.3	1.43006	211	5.45646	89	1.00481	5.7	38.801	1	1	8.43022	239.491	103	5.71753	143.5	81.5	NA	1	0	3260	8.93151
4868	1	59	1	0	69.1	1.621	162.1	26.2974	84.7	0	20	21	30	31.4	0.812004	171	4.42206	321	3.62409	5.2	33.336	1	1	9.67341	254.385	99	5.49549	148.5	97	NA	1	0	1069	2.92877
4890	1	45	110	0	62.7	1.688	168.8	22.0051	78	0	22	11	30	72.9	1.88519	258	6.67188	55	0.62095	5.1	32.243	2	2	8.00553	176.162	109	6.05059	152	96	NA	1	1	4389	12.0247
4902	0	52	0	0	51.2	1.542	154.2	21.5328	63.8	0	17	15	14	60.6	1.56712	192	4.96512	51	0.57579	5.1	32.243	1	1	7.58248	163.272	77	4.27427	164	105	NA	1	0	4443	12.1726
4911	1	60	60	0	62.8	1.63	163	23.6366	84.5	1	15	16	9	50.8	1.31369	208	5.37888	57	0.64353	4.8	28.964	1	2	7.8825	186.315	93	5.16243	156	107	NA	1	0	4502	12.3342
4912	1	62	126	1	63.4	1.634	163.4	23.7457	78.3	0	44	27	50	33.2	0.858552	211	5.45646	331	3.73699	5.2	33.336	2	1	9.7911	232.497	108	5.99508	135	91.5	NA	1	0	2043	5.59726
4916	0	63	0	0	41.3	1.517	151.7	17.9465	55	1	10	18	8	95.5	2.46963	228	5.89608	50	0.5645	4.9	30.057	1	1	7.70751	138.323	89	4.94039	142.5	95	NA	1	0	739	2.02466
4946	1	37	12	1	61.9	1.64	164	23.0146	84.2	0	38	21	65	55.2	1.42747	249	6.43914	83	0.93707	5	31.15	1	3	8.25829	190.061	93	5.16243	143.5	95.5	NA	1	0	2237	6.12877
4947	1	35	35	0	107.6	1.708	170.8	36.8839	119	0	51	28	20	42.7	1.10422	231	5.97366	84	0.94836	4.9	30.057	1	3	8.36264	308.447	102	5.66202	152	100	NA	1	0	1860	5.09589
4970	1	41	238	0	65	1.736	173.6	21.5682	77.5	0	16	14	13	50.5	1.30593	210	5.4306	114	1.28706	4.8	28.964	3	2	8.61776	185.87	97	5.38447	151	93.5	NA	1	0	4261	11.674
4978	1	50	110	0	78.1	1.714	171.4	26.5846	81	1	15	14	13	35.5	0.91803	190	4.9134	93	1.04997	4.8	28.964	2	2	8.31679	221.098	88	4.88488	151	94	NA	1	0	4389	12.0247
4980	0	51	0	0	49.1	1.567	156.7	19.996	66.7	0	21	16	9	49.7	1.28524	218	5.63748	91	1.02739	4.6	26.778	1	1	8.24853	164.938	84	4.66284	145	91.5	NA	1	1	3246	8.89315
5000	1	49	18	1	74	1.67	167	26.5338	88	0	52	24	45	51.1	1.32145	208	5.37888	113	1.27577	5	31.15	1	3	8.61921	228.7	98	5.43998	156.5	100	NA	1	0	3294	9.02466
5014	1	61	0	1	63.7	1.604	160.4	24.7589	89.6	0	21	17	27	49	1.26714	192	4.96512	74	0.83546	5.4	35.522	1	1	8.22604	203.667	101	5.60651	141	80	NA	1	0	3162	8.66301
5052	1	43	180	0	90.6	1.784	178.4	28.4668	93	0	19	17	17	74.2	1.91881	257	6.64602	111	1.25319	5.2	33.336	3	1	8.59109	244.561	97	5.38447	145.5	96	NA	1	0	4371	11.9753
5072	1	42	231	1	66.3	1.635	163.5	24.8015	84.8	0	17	20	51	60	1.5516	364	9.41304	116	1.30964	5.4	35.522	3	1	8.5713	212.581	91	5.05141	144	90.5	NA	1	0	366	1.00274
5116	0	32	2.8	1	78.4	1.591	159.1	30.9725	86.8	0	23	19	19	38.8	1.00337	168	4.34448	142	1.60318	5.4	35.522	1	1	8.81656	273.07	95	5.27345	174.5	112.5	NA	1	0	4360	11.9452
5129	1	37	36	1	96.6	1.716	171.6	32.8052	105	0	66	34	35	27.4	0.708564	194	5.01684	165	1.86285	5.1	32.243	1	1	8.9454	293.455	93	5.16243	155.5	90.5	NA	1	0	4487	12.2932
5141	1	40	4.2	1	84.9	1.738	173.8	28.1066	95	0	41	25	29	45.3	1.17146	183	4.73238	206	2.32574	5.146	32.7458	1	1	9.18861	258.26	95	5.27345	142.5	94	NA	1	0	3637	9.96438
5153	1	60	60	0	51.6	1.692	169.2	18.0239	67	0	14	19	16	64.7	1.67314	221	5.71506	64	0.72256	5.2	33.336	1	1	7.92008	142.751	86	4.77386	146.5	91	NA	1	0	1640	4.49315
5210	1	41	79	1	80.8	1.751	175.1	26.3535	92.5	0	33	17	24	36.6	0.946476	278	7.18908	163	1.84027	4.7	27.871	2	3	8.9332	235.422	93	5.16243	153	90	NA	1	0	4053	11.1041
5215	0	53	0	0	57.6	1.682	168.2	20.3597	70.7	1	14	18	11	33.4	0.863724	225	5.8185	174	1.96446	5.4	35.522	1	1	9.0092	183.424	94	5.21794	167	103.5	NA	1	0	326	0.893151
5249	1	43	154	1	84	1.791	179.1	26.1871	86.5	0	38	23	34	45.7	1.1818	214	5.53404	178	2.00962	4.8	28.964	3	1	8.9995	235.671	91	5.05141	144.5	91	NA	1	1	647	1.7726
5276	0	56	0	1	60.8	1.458	145.8	28.6015	91.1	0	22	24	13	34.2	0.884412	220	5.6892	192	2.16768	5.8	39.894	1	1	9.15947	261.974	99	5.49549	171	97.5	NA	1	0	1099	3.01096
5283	1	60	22	0	62.8	1.709	170.9	21.5018	75.6	0	10	17	20	61.2	1.58263	174	4.49964	36	0.40644	5.8	39.894	1	1	7.49554	161.168	100	5.551	134	90	NA	1	0	1331	3.64658
5285	0	55	0	0	74	1.615	161.5	28.3718	99.5	0	13	11	10	54.7	1.41454	230	5.9478	95	1.07255	5.4	35.522	1	1	8.33807	236.566	88	4.88488	145.5	82.5	NA	1	0	1879	5.14795
5378	0	56	84	1	49.9	1.539	153.9	21.068	67	1	22	18	13	47.3	1.22318	210	5.4306	99	1.11771	5.8	39.894	2	1	8.59332	181.044	109	6.05059	151	94	NA	1	0	1828	5.00822
5383	0	50	0	0	46.3	1.551	155.1	19.2467	66.5	1	12	18	10	72.5	1.87485	184	4.75824	41	0.46289	5.2	33.336	1	1	7.71177	148.427	109	6.05059	171	100	NA	1	0	1854	5.07945
5410	1	43	126	0	82.4	1.725	172.5	27.6917	93.6	1	25	20	60	46.4	1.1999	226	5.84436	111	1.25319	5.4	35.522	2	1	8.62155	238.745	100	5.551	141.5	94.5	NA	1	0	4372	11.9781
5423	1	55	110	1	85	1.603	160.3	33.079	101.9	0	21	15	38	47.8	1.23611	249	6.43914	133	1.50157	5.1	32.243	2	2	8.66311	286.567	87	4.82937	171.5	108	NA	1	0	1741	4.76986
5464	1	52	18	0	67.5	1.753	175.3	21.9654	79.7	0	12	10	10	51.6	1.33438	198	5.12028	70	0.7903	5.1	32.243	1	1	8.05516	176.935	90	4.9959	151	94.5	NA	1	0	4119	11.2849
5486	1	51	308	1	71.4	1.725	172.5	23.995	83.3	0	24	22	18	42.3	1.09388	219	5.66334	90	1.0161	5.2	33.336	4	2	8.26101	198.223	86	4.77386	140.5	87.5	NA	1	0	3198	8.76164
5490	1	59	126	0	69.4	1.73	173	23.1882	82.5	0	22	18	26	58.5	1.51281	234	6.05124	198	2.23542	5	31.15	2	2	9.18009	212.87	98	5.43998	136	90.5	NA	1	0	612	1.67671
5497	1	57	231	1	70.9	1.656	165.6	25.8539	95.2	0	53	35	97	43.9	1.13525	188	4.86168	95	1.07255	5	31.15	3	2	8.42508	217.821	96	5.32896	152	96	NA	1	0	4276	11.7151
5514	1	50	154	1	67	1.707	170.7	22.9936	88	0	20	18	28	36.9	0.954234	202	5.22372	135	1.52415	4.8	28.964	3	2	8.82725	202.971	101	5.60651	152	102	NA	1	0	4346	11.9068
5530	0	40	0	0	62.5	1.54	154	26.3535	76	0	30	21	58	48	1.24128	188	4.86168	186	2.09994	5.4	35.522	1	1	9.13777	240.812	100	5.551	157.5	104	NA	1	0	1470	4.0274
5534	0	53	1	1	57.9	1.562	156.2	23.731	87	0	25	18	22	36.6	0.946476	244	6.30984	107	1.20803	5.5	36.615	1	1	8.49054	201.489	91	5.05141	145	92	NA	1	0	3928	10.7616
5584	1	48	132	0	65	1.722	172.2	21.9203	74.3	0	16	14	15	49.1	1.26973	256	6.62016	148	1.67092	4.9	30.057	2	3	8.85794	194.169	95	5.27345	157.5	98	NA	1	0	356	0.975342
5585	1	45	10.2667	1	84.7	1.776	177.6	26.8533	94.3	0	23	13	28	46.6	1.20508	222	5.74092	83	0.93707	5.4	35.522	1	1	8.34081	223.978	101	5.60651	138.5	92.5	NA	1	0	4324	11.8466
5617	1	56	120	0	57.3	1.602	160.2	22.327	80	0	15	16	27	92.6	2.39464	216	5.58576	122	1.37738	5.5	36.615	2	2	8.7837	196.113	107	5.93957	147	91.5	NA	1	0	1485	4.06849
5620	1	42	22	1	104.1	1.755	175.5	33.7984	104	0	60	42	60	55.1	1.42489	212	5.48232	221	2.49509	5.5	36.615	1	2	9.30014	314.33	99	5.49549	142.5	100.5	NA	1	0	1495	4.09589
5630	1	34	0	0	71.1	1.754	175.4	23.1106	82.5	0	14	12	12	46.4	1.1999	151	3.90486	37	0.41773	4.8	28.964	1	1	7.45037	172.182	93	5.16243	138	90	NA	1	0	4243	11.6247
5634	1	45	4.2	1	79.9	1.718	171.8	27.0708	84.6	0	33	21	40	42.4	1.09646	198	5.12028	64	0.72256	5.4	35.522	1	1	8.09071	219.022	102	5.66202	163.5	107.5	NA	1	0	4035	11.0548
5661	1	57	110	1	71.1	1.72	172	24.0333	82.5	0	48	27	249	38.1	0.985266	213	5.50818	227	2.56283	5.2	33.336	2	2	9.41393	226.248	108	5.99508	138	92.5	NA	1	0	688	1.88493
5675	1	57	84	1	73.4	1.649	164.9	26.9932	92.8	0	36	20	30	41.3	1.06802	213	5.50818	304	3.43216	5	31.15	2	2	9.57776	258.535	95	5.27345	161	104.5	NA	1	0	1098	3.00822
5682	1	48	0	1	78.7	1.76	176	25.4068	86.4	0	33	23	23	36.3	0.938718	173	4.47378	231	2.60799	4.6	26.778	1	1	9.39366	238.663	104	5.77304	156.5	102.5	NA	1	0	737	2.01918
5688	1	42	126	0	73.4	1.728	172.8	24.5815	78.5	0	22	14	53	55.6	1.43782	203	5.24958	83	0.93707	4.7	27.871	2	1	8.21433	201.921	89	4.94039	147.5	106.5	NA	1	0	4574	12.5315
5714	1	53	154	0	56.9	1.608	160.8	22.006	73.8	0	17	15	31	58.9	1.52315	196	5.06856	56	0.63224	4.8	28.964	3	2	7.95718	175.105	102	5.66202	146.5	90.5	NA	1	0	2501	6.85205
5737	1	59	53	0	75.8	1.732	173.2	25.2681	91.5	0	16	10	13	36.7	0.949062	206	5.32716	79	0.89191	5.5	36.615	1	3	8.28147	209.257	100	5.551	153	96	NA	1	0	447	1.22466
5738	1	46	175	0	60.2	1.685	168.5	21.203	76.3	0	20	15	34	45.7	1.1818	152	3.93072	69	0.77901	5.1	32.243	3	3	8.12593	172.294	98	5.43998	152.5	94	NA	1	0	447	1.22466
5770	1	49	175	0	70.9	1.685	168.5	24.9716	87	0	58	50	47	64.1	1.65763	199	5.14614	63	0.71127	5.1	32.243	3	1	7.97178	199.068	92	5.10692	142.5	93.5	NA	1	0	2900	7.94521
5776	1	56	90	1	79.5	1.718	171.8	26.9352	95.8	1	27	18	42	33.4	0.863724	205	5.3013	276	3.11604	5.1	32.243	2	3	9.53242	256.758	100	5.551	152	96	NA	1	0	1457	3.99178
5802	1	56	220	0	76.7	1.743	174.3	25.2465	88	1	17	13	20	52	1.34472	196	5.06856	43	0.48547	4.9	30.057	3	3	7.53396	190.206	87	4.82937	140	95	NA	1	0	795	2.17808
5806	1	54	122.5	0	65.2	1.661	166.1	23.6324	76.8	0	12	11	19	86.2	2.22913	227	5.87022	64	0.72256	4.7	27.871	2	2	7.95437	187.981	89	4.94039	146.5	92	NA	1	0	4157	11.389
5812	1	53	36	1	81.9	1.741	174.1	27.0201	86.5	0	106	45	39	41.4	1.0706	221	5.71506	207	2.33703	4.9	30.057	1	1	9.33092	252.122	109	6.05059	133	90	NA	1	0	4326	11.8521
5826	1	66	54	0	63.4	1.701	170.1	21.9119	80.4	1	21	16	26	37.4	0.967164	151	3.90486	50	0.5645	5.2	33.336	1	1	7.87284	172.509	105	5.82855	152.5	92.5	NA	1	0	4357	11.937
5831	0	54	126	0	47.4	1.549	154.9	19.7549	67.5	1	22	24	20	63.9	1.65245	242	6.25812	113	1.27577	4.84	29.4012	2	1	8.53405	168.59	90	4.9959	152.5	96	NA	1	0	364	0.99726
5894	1	43	18	0	68.5	1.791	179.1	21.355	82	0	21	20	18	39.1	1.01113	226	5.84436	167	1.88543	5.4	35.522	1	3	8.96814	191.515	94	5.21794	147.5	93.5	NA	1	0	4018	11.0082
5904	1	56	168	1	68.1	1.683	168.3	24.0425	93	0	14	9	21	85.4	2.20844	189	4.88754	55	0.62095	5.9	40.987	3	1	7.84679	188.656	93	5.16243	151	90	NA	1	0	1448	3.96712
5915	1	50	18	1	61.5	1.679	167.9	21.8159	81.4	0	24	14	32	44.9	1.16111	213	5.50818	91	1.02739	5.1	32.243	1	3	8.3395	181.934	92	5.10692	142.5	91	NA	1	0	3285	9
5949	1	46	0	0	79.6	1.782	178.2	25.0667	87.5	0	30	18	17	49.6	1.28266	242	6.25812	114	1.28706	5.1	32.243	1	2	8.50896	213.292	87	4.82937	146.5	92	NA	1	0	1875	5.13699
5953	0	44	108	0	62.4	1.551	155.1	25.9395	90.5	1	13	17	13	51.7	1.33696	173	4.47378	72	0.81288	5	31.15	2	1	8.16849	211.886	98	5.43998	172	107	NA	1	0	3230	8.84932
5967	1	42	0	1	95.8	1.701	170.1	33.1098	100	0	39	20	20	49.6	1.28266	203	5.24958	144	1.62576	5	31.15	1	1	8.9588	296.624	108	5.99508	141	85	NA	1	0	2217	6.07397
6000	0	55	0	1	64.7	1.568	156.8	26.3155	84	0	17	13	14	45.9	1.18697	235	6.0771	108	1.21932	5.8	39.894	1	2	8.54286	224.81	95	5.27345	188	114	NA	1	0	4396	12.0438
6006	0	45	90	0	63.4	1.58	158	25.3966	87	0	22	19	34	70.8	1.83089	155	4.0083	51	0.57579	4.6	26.778	2	2	7.71602	195.96	88	4.88488	136.5	91	NA	1	0	4732	12.9644
6014	1	47	245	1	66.9	1.753	175.3	21.7702	82.5	0	37	28	31	43.3	1.11974	211	5.45646	160	1.8064	4.9	30.057	3	1	8.88184	193.359	90	4.9959	140	95.5	NA	1	0	4307	11.8
6016	1	36	60	0	56.6	1.682	168.2	20.0062	67	0	20	20	10	54.5	1.40937	195	5.0427	65	0.73385	4.8	28.964	1	3	8.03512	160.752	95	5.27345	140.5	86.5	NA	1	0	4011	10.989
6026	1	43	154	0	62.7	1.668	166.8	22.5359	81.5	0	18	15	22	50.3	1.30076	187	4.83582	83	0.93707	4.9	30.057	3	3	8.25829	186.108	93	5.16243	144	94	NA	1	0	4009	10.9836
6053	1	55	154	0	77.2	1.741	174.1	25.4695	92.5	0	20	28	29	38.7	1.00078	255	6.5943	162	1.82898	5.5	36.615	3	3	8.92705	227.367	93	5.16243	135.5	91.5	NA	1	0	2553	6.99452
6059	0	57	0	0	48.8	1.525	152.5	20.9836	67.7	1	15	18	9	50.4	1.30334	204	5.27544	134	1.51286	4.738	28.2863	1	1	8.73729	183.34	93	5.16243	148.5	83.5	NA	1	0	2636	7.22192
6090	1	51	1	1	99.5	1.779	177.9	31.4392	103.3	0	41	26	39	29.6	0.765456	238	6.15468	278	3.13862	6.2	44.266	1	3	9.58843	301.452	105	5.82855	146.5	94.5	NA	1	0	1465	4.0137
6092	1	50	126	1	73.4	1.716	171.6	24.9265	84.5	0	23	18	21	53.6	1.3861	275	7.1115	176	1.98704	5.35	34.9755	2	2	9.1313	227.611	105	5.82855	145	96	NA	1	0	1491	4.08493
6114	1	40	36	0	77.5	1.763	176.3	24.9343	83.2	0	21	22	28	104.9	2.71271	233	6.02538	59	0.66611	5.8	39.894	1	1	7.98956	199.214	100	5.551	153	95	NA	1	0	3535	9.68493
6211	1	42	308	1	77.9	1.733	173.3	25.9382	86	0	34	25	44	38.8	1.00337	207	5.35302	222	2.50638	5	31.15	4	2	9.14035	237.084	84	4.66284	140	91	NA	1	0	4024	11.0247
6240	1	45	44	1	75.6	1.668	166.8	27.1725	90.9	0	21	18	35	40.4	1.04474	199	5.14614	84	0.94836	5.5	36.615	1	1	8.35279	226.966	101	5.60651	149	100.5	NA	1	0	3327	9.11507
6250	1	51	367.5	0	64.9	1.636	163.6	24.2481	85.9	0	22	25	41	93.5	2.41791	224	5.79264	82	0.92578	5.2	33.336	4	1	8.29854	201.224	98	5.43998	145.5	96	NA	1	0	4598	12.5973
6261	1	54	245	0	67.8	1.738	173.8	22.4455	83	0	17	22	41	53.3	1.37834	196	5.06856	52	0.58708	4.9	30.057	3	2	7.85322	176.27	99	5.49549	140.5	90.5	NA	1	0	3297	9.03288
6286	0	42	0	0	64.1	1.595	159.5	25.1963	82.8	0	12	12	12	52.6	1.36024	173	4.47378	59	0.66611	5.2	33.336	1	1	8.01912	202.052	103	5.71753	154	97	NA	1	0	889	2.43562
6343	1	55	0	0	58.9	1.653	165.3	21.5561	73.5	0	17	20	13	42.8	1.10681	206	5.32716	116	1.30964	5	31.15	1	1	8.59304	185.232	93	5.16243	136.5	95	NA	1	0	4071	11.1534
6353	0	50	84	0	56.8	1.606	160.6	22.022	78.7	0	12	16	15	59.3	1.5335	231	5.97366	102	1.15158	3.7	16.941	2	2	8.51679	187.557	98	5.43998	146	88.5	NA	1	0	1819	4.98356
6369	0	51	12	1	56.1	1.497	149.7	25.0334	81.2	0	40	30	17	45.7	1.1818	267	6.90462	314	3.54506	5.6	37.708	1	1	9.73838	243.784	108	5.99508	153	93.5	NA	1	0	395	1.08219
6376	1	41	210	0	62.2	1.751	175.1	20.287	71.6	0	25	27	47	40.9	1.05767	146	3.77556	243	2.74347	4.7	27.871	3	3	9.35379	189.76	95	5.27345	158.5	109	NA	1	0	3728	10.2137
6423	1	44	84	1	81.9	1.669	166.9	29.4016	90	0	20	17	15	40.3	1.04216	167	4.31862	76	0.85804	4.8	28.964	2	1	8.11492	238.592	88	4.88488	147	100.5	NA	1	0	4381	12.0027
6426	0	52	0	0	49	1.524	152.4	21.0973	77.7	0	16	23	15	69.3	1.7921	283	7.31838	75	0.84675	5.2	33.336	1	1	8.10168	170.923	88	4.88488	154.5	95	NA	1	0	3294	9.02466
6502	1	62	308	0	57.4	1.585	158.5	22.8483	80.2	1	13	15	14	52.7	1.36282	244	6.30984	109	1.23061	4.8	28.964	4	2	8.60337	196.572	100	5.551	142	87.5	NA	1	0	4363	11.9534
6617	1	42	4.2	1	95.3	1.801	180.1	29.3809	93	0	17	11	23	38	0.98268	275	7.1115	298	3.36442	5.1	32.243	1	1	9.55782	280.818	95	5.27345	158.5	105	NA	1	0	724	1.98356
6639	1	57	154	0	64.3	1.624	162.4	24.3803	88.7	0	20	15	34	57.7	1.49212	269	6.95634	147	1.65963	4.9	30.057	3	2	8.84058	215.536	94	5.21794	141	87.5	NA	1	0	4378	11.9945
6641	1	58	154	0	58.4	1.687	168.7	20.5203	70	1	19	19	44	69.6	1.79986	138	3.56868	38	0.42902	4.4	24.592	3	3	7.53956	154.714	99	5.49549	149.5	103.5	NA	1	1	327	0.89589
6643	1	57	1	0	62.2	1.626	162.6	23.5261	83.8	1	11	10	14	30.6	0.791316	178	4.60308	88	0.99352	4.9	30.057	1	3	8.2501	194.092	87	4.82937	155	92.5	NA	1	0	581	1.59178
6661	0	57	0	0	62.1	1.566	156.6	25.3226	80	0	18	16	10	44.3	1.1456	247	6.38742	85	0.95965	5.1	32.243	1	1	8.15622	206.537	82	4.55182	142.5	83	NA	1	0	1465	4.0137
6671	1	54	0	1	72.6	1.661	166.1	26.3146	87.6	0	79	43	34	47.7	1.23352	241	6.23226	110	1.2419	5.7	38.801	1	1	8.58204	225.833	97	5.38447	145	91.5	NA	1	0	735	2.0137
6673	0	57	0	0	54.1	1.479	147.9	24.7321	83	0	18	24	16	54.5	1.40937	218	5.63748	70	0.7903	5.5	36.615	1	1	8.09864	200.296	94	5.21794	142	86.5	NA	1	0	2262	6.19726
6696	1	57	70	1	84.9	1.707	170.7	29.1367	98	0	14	21	43	36	0.93096	237	6.12882	207	2.33703	5.4	35.522	2	3	9.29353	270.783	105	5.82855	159	99.5	NA	1	0	396	1.08493
6702	1	40	1	0	67.6	1.746	174.6	22.1747	81	0	14	19	17	37	0.95682	174	4.49964	70	0.7903	5.1	32.243	1	2	8.13006	180.282	97	5.38447	146	90	NA	1	0	2227	6.10137
6716	0	53	1	0	65	1.517	151.7	28.245	87.3	0	23	18	51	49.7	1.28524	176	4.55136	70	0.7903	5.5	36.615	1	1	8.20931	231.872	105	5.82855	146.5	93	NA	1	0	3328	9.11781
6751	1	61	112.5	0	57.2	1.557	155.7	23.5949	80.2	1	14	16	21	61.7	1.59556	252	6.51672	99	1.11771	5	31.15	2	1	8.52695	201.193	102	5.66202	148.5	97	NA	1	0	1873	5.13151
6767	1	56	66	0	60.6	1.622	162.2	23.0341	77	1	23	16	40	71.3	1.84382	206	5.32716	133	1.50157	5	31.15	1	2	8.85116	203.878	105	5.82855	144	96	NA	1	0	998	2.73425
6777	1	56	399	0	60.9	1.613	161.3	23.4072	80.8	0	19	20	22	60.8	1.57229	211	5.45646	71	0.80159	4.9	30.057	4	1	8.01218	187.542	85	4.71835	142	92	NA	1	0	735	2.0137
6795	1	65	12	0	65.9	1.797	179.7	20.4075	73	0	15	13	10	68.5	1.77141	207	5.35302	58	0.65482	5.7	38.801	1	2	7.99227	163.102	102	5.66202	146	89.5	NA	1	0	682	1.86849
6846	1	57	0	1	81.5	1.718	171.8	27.6129	94	0	24	22	18	34.5	0.89217	203	5.24958	109	1.23061	5.8	39.894	1	1	8.68033	239.689	108	5.99508	159.5	98.5	NA	1	0	739	2.02466
6848	1	47	154	0	61.8	1.688	168.8	21.6892	74.5	0	13	15	21	37	0.95682	175	4.5255	41	0.46289	5.1	32.243	3	3	7.6256	165.393	100	5.551	149	98	NA	1	0	2995	8.20548
6918	1	51	44	0	59.2	1.677	167.7	21.0502	78.2	0	22	17	23	71.5	1.84899	242	6.25812	50	0.5645	5	31.15	1	1	7.74066	162.942	92	5.10692	162.5	108	NA	1	0	4402	12.0603
7073	1	57	22	1	54.1	1.596	159.6	21.2389	75.5	1	45	23	34	57.3	1.48178	258	6.67188	68	0.76772	5	31.15	1	1	8.15133	173.125	102	5.66202	149	96	NA	1	0	4704	12.8877
7078	1	40	90	0	67.6	1.722	172.2	22.7971	79	0	16	14	16	48.8	1.26197	214	5.53404	71	0.80159	5.2	33.336	2	3	8.14424	185.665	97	5.38447	155	89	NA	1	1	2911	7.97534
7099	1	60	154	0	60	1.661	166.1	21.7476	77.1	0	23	18	15	52	1.34472	170	4.3962	57	0.64353	5.7	38.801	3	1	7.8825	171.426	93	5.16243	142	88	NA	1	0	1120	3.06849
7142	1	43	220	1	66	1.6	160	25.7812	84.5	0	34	24	34	43.4	1.12232	231	5.97366	204	2.30316	5.1	32.243	3	3	9.14676	235.815	92	5.10692	149.5	94	NA	1	0	4358	11.9397
7159	1	45	0	1	72	1.637	163.7	26.868	92	0	47	22	59	36.8	0.951648	196	5.06856	122	1.37738	4.8	28.964	1	1	8.67522	233.086	96	5.32896	135.5	90.5	NA	1	0	4019	11.011
7173	1	53	1	1	69.7	1.648	164.8	25.6636	91	0	40	26	24	35.7	0.923202	232	5.99952	61	0.68869	5.2	33.336	1	2	7.93952	203.757	92	5.10692	149	94.5	NA	1	0	2162	5.92329
7232	1	37	2.8	0	68.9	1.685	168.5	24.2672	85.5	0	17	13	16	52.1	1.34731	223	5.76678	66	0.74514	4.9	30.057	1	1	7.96242	193.225	87	4.82937	137.5	93.5	NA	1	0	4378	11.9945
7325	1	37	8.4	1	72.7	1.624	162.4	27.5653	91	0	93	42	83	55.9	1.44557	186	4.80996	95	1.07255	5.6	37.708	1	2	8.50512	234.446	104	5.77304	146	93.5	NA	1	0	4179	11.4493
7337	0	41	18	0	65.8	1.549	154.9	27.4235	85.7	0	9	10	13	43.1	1.11457	205	5.3013	84	0.94836	4.9	30.057	1	1	8.30202	227.67	96	5.32896	152	90	NA	1	0	763	2.09041
7369	0	41	0	0	47.4	1.591	159.1	18.7257	62.3	0	11	12	10	74.8	1.93433	236	6.10296	98	1.10642	5.2	33.336	1	1	8.47679	158.734	98	5.43998	139.5	91	NA	1	0	3650	10
7379	1	31	0	1	69.5	1.711	171.1	23.7402	84.6	0	25	11	25	51	1.31886	224	5.79264	103	1.16287	4.9	30.057	1	3	8.50593	201.933	96	5.32896	148.5	86.5	NA	1	0	4423	12.1178
7403	1	46	252	1	76.9	1.767	176.7	24.6294	94	0	27	23	36	57.5	1.48695	189	4.88754	55	0.62095	5.1	32.243	3	1	7.83597	192.995	92	5.10692	135	91.5	NA	1	0	689	1.88767
7455	1	37	330	1	80	1.825	182.5	24.0195	88.1	0	64	56	399	50.6	1.30852	195	5.0427	524	5.91596	4.6	26.778	4	1	10.1327	243.382	96	5.32896	140	89	NA	1	0	1771	4.85205
7466	1	55	84	1	54.2	1.547	154.7	22.6474	76.2	0	19	24	34	67.4	1.74296	238	6.15468	39	0.44031	5.6	37.708	2	1	7.52429	170.406	95	5.27345	156	94	NA	1	0	834	2.28493
7470	0	36	0	0	63.3	1.676	167.6	22.5349	70	0	12	11	13	90.1	2.32999	217	5.61162	62	0.69998	4.5	25.685	1	1	7.8648	177.233	84	4.66284	143	96.5	NA	1	0	4173	11.4329
7472	1	67	154	0	83.7	1.755	175.5	27.1751	101	0	25	23	115	66.9	1.73003	248	6.41328	76	0.85804	4.8	28.964	3	1	8.26256	224.536	102	5.66202	161.5	97.5	NA	1	0	646	1.76986
7492	1	35	18	1	68.2	1.612	161.2	26.2455	86.5	0	49	28	23	33.6	0.868896	243	6.28398	188	2.12252	5	31.15	1	1	9.07589	238.201	93	5.16243	164.5	113	NA	1	0	686	1.87945
7534	1	35	36	1	71	1.678	167.8	25.2159	81.4	0	26	16	17	54.2	1.40161	171	4.42206	63	0.71127	4.8	28.964	1	2	8.01434	202.089	96	5.32896	145	100	NA	1	0	4450	12.1918
7544	1	56	154	0	69.5	1.636	163.6	25.9668	90	0	12	17	12	69.9	1.80761	190	4.9134	62	0.69998	5.2	33.336	3	2	8.0087	207.96	97	5.38447	147.5	90	NA	1	0	1528	4.1863
7549	0	52	0	1	60.6	1.568	156.8	24.6479	76.4	0	14	21	11	49.3	1.2749	246	6.36156	117	1.32093	5.5	36.615	1	1	8.6229	212.537	95	5.27345	187	111.5	NA	1	0	4368	11.9671
7558	1	35	154.14	1	88.4	1.817	181.7	26.7758	93	0	32	19	29	50.9	1.31627	270	6.9822	201	2.26929	4.7	27.871	3	2	9.28299	248.559	107	5.93957	157.5	104.5	NA	1	0	4403	12.063
7567	1	44	110	0	86.4	1.756	175.6	28.0198	88.5	0	27	15	69	45	1.1637	197	5.09442	125	1.41125	4.7	27.871	2	3	8.65696	242.566	92	5.10692	179.5	105.5	NA	1	0	2483	6.80274
7573	1	30	0	0	63.6	1.678	167.8	22.5878	70.5	0	34	18	24	52.4	1.35506	190	4.9134	100	1.129	5	31.15	1	1	8.52714	192.609	101	5.60651	152.5	94.5	NA	1	0	4621	12.6603
7621	1	42	0	1	61.1	1.655	165.5	22.3072	79.2	0	13	16	18	39.5	1.02147	228	5.89608	253	2.85637	5.5	36.615	1	1	9.53159	212.623	109	6.05059	147	89	NA	1	0	3272	8.96438
7636	1	55	142.75	1	66.6	1.646	164.6	24.5819	89.9	1	17	17	24	51.9	1.34213	201	5.19786	125	1.41125	5.6	37.708	3	2	8.8173	216.745	108	5.99508	165	99.5	NA	1	0	2441	6.68767
7694	1	40	220	1	92.5	1.748	174.8	30.2732	102.7	0	26	21	51	50	1.293	237	6.12882	250	2.8225	5.1	32.243	3	1	9.44343	285.883	101	5.60651	142.5	95	NA	1	0	4393	12.0356
7727	0	48	0	1	58.1	1.518	151.8	25.2135	83.5	0	15	15	9	49.7	1.28524	194	5.01684	70	0.7903	5.6	37.708	1	1	8.17047	206.006	101	5.60651	148.5	96.5	NA	1	0	4413	12.0904
7752	1	57	350	0	87.1	1.768	176.8	27.8647	91	0	32	23	50	33	0.85338	186	4.80996	169	1.90801	5.8	39.894	4	2	9.10958	253.835	107	5.93957	152	103.5	NA	1	0	364	0.99726
7756	0	46	1	0	46.3	1.444	144.4	22.2048	68.5	0	13	14	11	56.1	1.45075	196	5.06856	72	0.81288	5	31.15	1	1	8.06086	178.99	88	4.88488	139	90.5	NA	1	0	4004	10.9699
7786	0	42	84	0	59.6	1.518	151.8	25.8644	71.5	0	11	8	13	70.8	1.83089	161	4.16346	71	0.80159	4.8	28.964	2	2	8.08039	208.995	91	5.05141	138.5	90	NA	1	0	4352	11.9233
7791	1	52	84	1	83.6	1.724	172.4	28.1275	90	1	19	13	12	40.5	1.04733	184	4.75824	85	0.95965	5.2	33.336	2	2	8.38423	235.828	103	5.71753	158.5	98.5	NA	1	0	4132	11.3205
7810	1	64	308	0	80.5	1.758	175.8	26.047	97.5	0	15	15	38	44.4	1.14818	223	5.76678	197	2.22413	5.2	33.336	4	2	9.27219	241.513	108	5.99508	132	99	NA	1	0	3465	9.49315
7831	1	59	14.4667	1	74.9	1.673	167.3	26.7602	89	0	41	23	33	26.9	0.695634	221	5.71506	252	2.84508	5.8	39.894	1	2	9.47101	253.446	103	5.71753	141.5	85	NA	1	0	4399	12.0521
7890	1	49	1	1	68.5	1.684	168.4	24.155	81.8	0	20	17	18	41.2	1.06543	193	4.99098	130	1.4677	5	31.15	1	1	8.81878	213.017	104	5.77304	146.5	100	NA	1	1	3966	10.8658
7905	1	71	220	0	73.7	1.783	178.3	23.1827	82.5	1	11	12	12	50.3	1.30076	156	4.03416	40	0.4516	5.2	33.336	3	3	7.6009	176.21	100	5.551	152	90	NA	1	0	722	1.97808
7909	1	56	308	0	72.7	1.77	177	23.2053	85	0	10	14	20	38.9	1.00595	256	6.62016	175	1.97575	5.554	37.2052	4	2	9.03599	209.683	96	5.32896	151	97.5	NA	1	0	1427	3.90959
7910	0	55	0	1	55	1.531	153.1	23.4646	80	0	19	14	19	50	1.293	237	6.12882	66	0.74514	5.7	38.801	1	1	8.16934	191.69	107	5.93957	143	82	NA	1	0	3297	9.03288
7928	1	47	54	0	70.1	1.722	172.2	23.6402	80.3	0	20	23	12	37.7	0.974922	213	5.50818	131	1.47899	4.8	28.964	1	1	8.81678	208.431	103	5.71753	143	90.5	NA	1	0	3609	9.88767
7930	1	55	252	0	65.1	1.646	164.6	24.0282	79	0	14	18	14	58.3	1.50764	194	5.01684	69	0.77901	5.2	33.336	3	1	8.21379	197.363	107	5.93957	141.5	89.5	NA	1	0	1428	3.91233
7973	1	57	371	1	54.3	1.631	163.1	20.4123	73	0	28	29	66	51.7	1.33696	264	6.82704	121	1.36609	4.8	28.964	4	1	8.64594	176.483	94	5.21794	160.5	97.5	NA	1	0	2445	6.69863
7976	1	56	154	0	60	1.64	164	22.3081	77.8	0	22	21	23	35.9	0.928374	198	5.12028	119	1.34351	5	31.15	3	1	8.72071	194.543	103	5.71753	148	92.5	NA	1	0	1080	2.9589
8000	1	47	0	1	61.6	1.632	163.2	23.1281	75	0	27	18	22	45.4	1.17404	225	5.8185	82	0.92578	5.1	32.243	1	1	8.28828	191.692	97	5.38447	143.5	92	NA	1	0	4249	11.6411
8014	1	56	13.3	1	68	1.689	168.9	23.8369	85.4	0	44	21	32	37.2	0.961992	153	3.95658	198	2.23542	5	31.15	1	2	9.26795	220.919	107	5.93957	156.5	88	NA	1	0	1454	3.98356
8018	1	36	1	1	79.4	1.674	167.4	28.3341	98.1	0	39	23	33	26.6	0.687876	192	4.96512	302	3.40958	4.5	25.685	1	3	9.47163	268.37	86	4.77386	137	91	NA	1	0	364	0.99726
8042	0	50	0	1	61.6	1.499	149.9	27.4143	91	0	22	18	12	68.6	1.774	224	5.79264	57	0.64353	4.8	28.964	1	1	7.75662	212.643	82	4.55182	154	97.5	NA	1	0	4434	12.1479
8056	1	50	1	1	67.8	1.646	164.6	25.0248	87.5	1	23	18	26	53.5	1.38351	224	5.79264	95	1.07255	5.6	37.708	1	1	8.52417	213.315	106	5.88406	136.5	91.5	NA	1	0	3305	9.05479
8079	1	48	84	0	91.5	1.748	174.8	29.946	102	0	30	22	41	31.5	0.81459	250	6.465	341	3.84989	5.1	32.243	2	3	9.78313	292.965	104	5.77304	147.5	95.5	NA	1	0	4662	12.7726
8113	1	58	245	0	60.8	1.702	170.2	20.9886	79.5	0	16	20	13	64.1	1.65763	209	5.40474	34	0.38386	5	31.15	3	2	7.33302	153.91	90	4.9959	140.5	98.5	NA	1	1	2113	5.78904
8134	1	49	0	1	58.9	1.645	164.5	21.7662	76	0	28	18	16	58.1	1.50247	174	4.49964	94	1.06126	4.9	30.057	1	1	8.5415	185.916	109	6.05059	142	92.5	NA	1	0	3924	10.7507
8142	1	65	231	0	65	1.71	171	22.2291	84	0	29	20	25	58.8	1.52057	188	4.86168	62	0.69998	4.9	30.057	3	2	7.92262	176.112	89	4.94039	143	85.5	NA	1	0	325	0.890411
8144	1	57	22	1	63.6	1.605	160.5	24.6892	83.1	0	13	15	15	36.7	0.949062	198	5.12028	110	1.2419	5.2	33.336	1	3	8.58204	211.884	97	5.38447	139	91	NA	1	0	1635	4.47945
8153	0	50	0	0	46.4	1.555	155.5	19.1892	62.4	0	9	12	9	76.3	1.97312	222	5.74092	59	0.66611	5.1	32.243	1	1	7.99951	153.504	101	5.60651	144.5	94.5	NA	1	0	1071	2.93425
8174	1	44	245	1	77.1	1.759	175.9	24.9185	88.2	0	22	17	60	42.3	1.09388	237	6.12882	410	4.6289	4.9	30.057	3	3	9.98645	248.848	106	5.88406	166.5	115	NA	1	0	344	0.942466
8202	1	46	66	1	98.6	1.723	172.3	33.2129	103.5	0	52	27	37	41	1.06026	176	4.55136	139	1.56931	5	31.15	1	1	8.85645	294.148	101	5.60651	145.5	92.5	NA	1	0	4375	11.9863
8207	1	34	72	1	99.2	1.745	174.5	32.5777	105	0	82	39	66	31	0.80166	257	6.64602	235	2.65315	5.5	36.615	2	2	9.36156	304.978	99	5.49549	144.5	87	NA	1	0	4378	11.9945
8227	0	35	18	0	60.9	1.594	159.4	23.9685	75.5	0	27	14	9	55.4	1.43264	178	4.60308	78	0.88062	4.5	25.685	1	3	8.16337	195.664	90	4.9959	145	93	NA	1	0	2597	7.11507
8230	1	59	110	1	66.1	1.621	162.1	25.1556	86	0	25	13	42	44.5	1.15077	269	6.95634	131	1.47899	5	31.15	2	2	8.77717	220.795	99	5.49549	137.5	93	NA	1	0	1489	4.07945
8265	1	55	36	0	73.2	1.774	177.4	23.2597	83.8	0	20	12	36	49.9	1.29041	249	6.43914	100	1.129	5.6	37.708	1	1	8.52714	198.339	101	5.60651	142.5	97	NA	1	1	4416	12.0986
8297	0	61	0	0	44.9	1.495	149.5	20.0893	62	1	16	17	10	64.7	1.67314	263	6.80118	95	1.07255	6.1	43.173	1	1	8.43544	169.462	97	5.38447	141	87.5	NA	1	0	722	1.97808
8308	1	65	0	1	68.1	1.654	165.4	24.8929	85	1	38	27	16	41	1.06026	194	5.01684	206	2.32574	5.4	35.522	1	2	9.17802	228.468	94	5.21794	142.5	85	NA	1	0	3275	8.9726
8321	0	37	0	0	63.9	1.567	156.7	26.0233	81.2	0	26	20	28	49	1.26714	209	5.40474	78	0.88062	5.5	36.615	1	1	8.25868	214.918	99	5.49549	151.5	94.5	NA	1	0	383	1.04932
8377	1	35	252	0	78.5	1.727	172.7	26.3199	91	0	21	18	17	40.6	1.04992	146	3.77556	136	1.53544	5	31.15	3	2	8.7413	230.07	92	5.10692	145	96	NA	1	0	4328	11.8575
8385	1	55	180	0	71.5	1.673	167.3	25.5455	87	1	13	14	25	43.2	1.11715	223	5.76678	99	1.11771	6	42.08	3	1	8.56541	218.808	106	5.88406	159.5	95	NA	1	0	346	0.947945
8442	1	56	54	0	65.8	1.739	173.9	21.7584	82.5	0	15	10	14	71.4	1.8464	202	5.22372	53	0.59837	5.1	32.243	1	2	7.84149	170.618	96	5.32896	140.5	94	NA	1	0	1134	3.10685
8485	1	45	399	0	62.8	1.715	171.5	21.3516	77.5	0	15	10	23	49.7	1.28524	171	4.42206	60	0.6774	4.8	28.964	4	3	7.88983	168.461	89	4.94039	149	95	NA	1	0	4375	11.9863
8497	1	46	1	1	73	1.702	170.2	25.2002	88	0	29	14	19	43.2	1.11715	183	4.73238	87	0.98223	5.1	32.243	1	3	8.34747	210.358	97	5.38447	141.5	88.5	NA	1	0	4364	11.9562
8515	1	39	367.5	1	68.3	1.711	171.1	23.3303	80.6	0	58	25	98	48.7	1.25938	160	4.1376	70	0.7903	5.4	35.522	4	3	8.15047	190.153	99	5.49549	142.5	89	NA	1	0	4288	11.7479
8529	1	38	1	1	97.4	1.767	176.7	31.1951	93.4	0	65	35	45	24.8	0.641328	246	6.36156	663	7.48527	5.4	35.522	1	1	10.4671	326.521	106	5.88406	161	98.5	NA	1	0	1170	3.20548
8544	0	36	84	0	56.9	1.653	165.3	20.8241	73.5	0	10	10	8	47.1	1.21801	185	4.7841	82	0.92578	5.2	33.336	2	3	8.37701	174.444	106	5.88406	140.5	79	NA	1	0	3654	10.011
8560	1	46	245	0	69.8	1.66	166	25.3302	82.6	0	25	19	19	42.2	1.09129	213	5.50818	120	1.3548	5.2	33.336	3	3	8.58298	217.409	89	4.94039	154	96	NA	1	0	3570	9.78082
8673	1	69	110	0	57.4	1.586	158.6	22.8195	80	0	17	20	14	62.4	1.61366	192	4.96512	56	0.63224	5.4	35.522	2	1	7.92732	180.897	99	5.49549	156	90.5	NA	1	0	3179	8.70959
8683	1	59	84	0	55	1.661	166.1	19.9353	68	0	10	11	7	56.1	1.45075	142	3.67212	45	0.50805	5.2	33.336	2	3	7.69848	153.472	98	5.43998	150.5	93.5	NA	1	0	4065	11.137
8709	1	53	300.6	0	64.7	1.7	170	22.3875	81	0	21	18	19	54.8	1.41713	238	6.15468	133	1.50157	4.8	28.964	4	3	8.59165	192.346	81	4.49631	144	80	NA	1	0	738	2.02192
8790	0	70	0	0	64.1	1.577	157.7	25.7748	88	0	15	21	12	44.5	1.15077	151	3.90486	96	1.08384	5.5	36.615	1	1	8.35984	215.473	89	4.94039	152	96	NA	1	0	1128	3.09041
8853	1	43	1	1	60.6	1.639	163.9	22.5587	78.8	0	61	34	42	32.2	0.832692	208	5.37888	241	2.72089	5.5	36.615	1	2	9.42638	212.647	103	5.71753	142	93	NA	1	0	3981	10.9068
8870	1	43	84	0	67	1.681	168.1	23.7104	78.7	1	22	18	34	46.5	1.20249	256	6.62016	152	1.71608	5	31.15	2	1	8.88461	210.658	95	5.27345	155.5	86	NA	1	0	4417	12.1014
8874	1	40	330	1	77.5	1.712	171.2	26.442	96.2	0	49	30	108	40.7	1.0525	227	5.87022	188	2.12252	5	31.15	4	2	9.10764	240.824	96	5.32896	146.5	94.5	NA	1	0	4001	10.9616
8881	1	55	110	1	66.4	1.664	166.4	23.9807	88.8	0	26	25	28	45.9	1.18697	296	7.65456	187	2.11123	5.7	38.801	2	2	9.18235	220.199	104	5.77304	148	89	NA	1	0	1467	4.01918
8900	1	49	12	1	93.5	1.776	177.6	29.6432	96.3	0	55	26	30	43.7	1.13008	192	4.96512	111	1.25319	4.9	30.057	1	2	8.47073	251.1	86	4.77386	143.5	92	NA	1	0	419	1.14795
8922	1	45	35	0	70	1.658	165.8	25.4641	82.5	0	33	27	17	51.3	1.32662	246	6.36156	150	1.6935	5	31.15	1	1	8.92266	227.208	100	5.551	150.5	100	NA	1	0	2519	6.90137
8971	0	49	154	0	43.1	1.495	149.5	19.2839	57	0	9	19	12	74.8	1.93433	189	4.88754	107	1.20803	4.8	28.964	3	1	8.39852	161.956	83	4.60733	170.5	100	NA	1	0	3277	8.97808
8972	1	33	157.5	1	121.3	1.854	185.4	35.2892	116.7	0	51	32	52	46.1	1.19215	159	4.11174	111	1.25319	5.6	37.708	3	1	8.58073	302.807	96	5.32896	157.5	96	NA	1	0	2340	6.41096
9004	1	57	36	0	62.1	1.589	158.9	24.5948	84.4	0	14	16	20	41	1.06026	200	5.172	204	2.30316	4.9	30.057	1	3	9.14676	224.963	92	5.10692	134	90	NA	1	0	790	2.16438
9008	0	50	0	0	61.4	1.624	162.4	23.2807	73.7	0	34	25	24	50.9	1.31627	183	4.73238	36	0.40644	5.7	38.801	1	1	7.39018	172.049	90	4.9959	142	87.5	NA	1	0	905	2.47945
9013	0	54	1	0	50.7	1.485	148.5	22.9909	76	0	10	13	29	58.2	1.50505	223	5.76678	136	1.53544	5.9	40.987	1	1	8.91086	204.868	109	6.05059	160	98.5	NA	1	0	4457	12.211
9014	0	53	0	1	74.7	1.593	159.3	29.4367	91.2	0	29	20	15	46.9	1.21283	196	5.06856	249	2.81121	4.9	30.057	1	1	9.39902	276.676	97	5.38447	158.5	99	NA	1	1	371	1.01644
9028	1	47	308	0	65	1.674	167.4	23.1954	77.5	1	15	14	13	47.7	1.23352	175	4.5255	56	0.63224	5.4	35.522	4	1	7.8648	182.428	93	5.16243	143	80	NA	1	0	4489	12.2986
9036	0	51	1	1	61.4	1.546	154.6	25.6891	82.5	0	34	30	23	49.1	1.26973	210	5.4306	120	1.3548	5.6	37.708	1	1	8.6052	221.06	91	5.05141	149.5	95	NA	1	0	2543	6.96712
9049	1	54	0	1	64.8	1.686	168.6	22.7961	80	0	18	17	15	39.4	1.01888	137	3.54282	95	1.07255	5.4	35.522	1	3	8.4457	192.529	98	5.43998	140	82.5	NA	1	0	3658	10.0219
9067	0	48	2.12333	0	51.2	1.598	159.8	20.0501	72.5	0	14	13	9	57.7	1.49212	213	5.50818	81	0.91449	5.2	33.336	1	1	8.22309	164.874	92	5.10692	149	93	NA	1	0	3908	10.7068
9124	1	55	220	0	54.9	1.607	160.7	21.2589	81.6	0	46	31	132	50.3	1.30076	202	5.22372	214	2.41606	5	31.15	3	2	9.32679	198.277	105	5.82855	144.5	96.5	NA	1	0	2351	6.4411
9135	1	60	90	0	57.2	1.506	150.6	25.2201	84.6	0	16	21	13	56.3	1.45592	225	5.8185	86	0.97094	4.6	26.778	2	2	8.24984	208.061	89	4.94039	184.5	111	NA	1	0	1116	3.05753
9139	1	62	238	0	62.8	1.681	168.1	22.2241	80.5	1	17	17	15	59.1	1.52833	191	4.93926	72	0.81288	5.6	37.708	3	1	8.08333	179.645	90	4.9959	130.5	90	NA	1	0	1087	2.97808
9168	1	50	12	1	61.9	1.619	161.9	23.6155	81	0	37	21	21	29.7	0.768042	176	4.55136	212	2.39348	5.4	35.522	1	1	9.23815	218.163	97	5.38447	136	90	NA	1	0	3278	8.98082
9202	1	36	0	1	87	1.726	172.6	29.2037	93	0	60	28	29	40.6	1.04992	208	5.37888	136	1.53544	5.8	39.894	1	1	8.89234	259.689	107	5.93957	143.5	98	NA	1	0	2517	6.89589
9219	1	49	0	1	76.4	1.672	167.2	27.3288	85	0	34	14	24	25.2	0.651672	187	4.83582	504	5.69016	5.4	35.522	1	3	10.1144	276.414	98	5.43998	143.5	93.5	NA	1	0	945	2.58904
9276	0	64	0	0	54.8	1.637	163.7	20.4495	75	1	12	16	14	63.3	1.63694	198	5.12028	55	0.62095	5.4	35.522	1	1	7.86806	160.898	95	5.27345	149.5	92	NA	1	0	1865	5.10959
9291	0	47	0	0	56.2	1.571	157.1	22.7711	71.5	0	9	11	11	52.3	1.35248	176	4.55136	23	0.25967	5	31.15	1	1	6.94216	158.081	90	4.9959	151	98	NA	1	0	368	1.00822
9298	1	36	1	1	68	1.775	177.5	21.583	78	1	41	31	28	35.9	0.928374	151	3.90486	102	1.15158	5.1	32.243	1	2	8.38617	180.999	86	4.77386	140	88.5	NA	1	0	4455	12.2055
9299	1	55	0	1	75	1.771	177.1	23.9125	85.7	0	12	14	10	34.4	0.889584	239	6.18054	223	2.51767	5.1	32.243	1	2	9.32915	223.083	101	5.60651	150.5	91.5	NA	1	0	2486	6.81096
9319	1	39	90	1	86	1.665	166.5	31.022	90.5	1	82	37	28	42.6	1.10164	220	5.6892	206	2.32574	4.9	30.057	2	1	9.26946	287.557	103	5.71753	152.5	94	NA	1	0	3055	8.36986
9382	1	37	90	1	61.4	1.6	160	23.9844	79	0	39	16	45	55.4	1.43264	190	4.9134	86	0.97094	5	31.15	2	1	8.27206	198.4	91	5.05141	141.5	86	NA	1	0	4377	11.9918
9386	1	39	1	1	72.8	1.602	160.2	28.3665	86.2	1	71	37	20	51.2	1.32403	194	5.01684	57	0.64353	5.1	32.243	1	1	7.95507	225.658	100	5.551	141	87	NA	1	0	4408	12.0767
9392	1	53	270	1	64.8	1.646	164.6	23.9175	84.6	0	54	26	115	55.4	1.43264	297	7.68042	339	3.82731	4.9	30.057	3	3	9.78681	234.076	105	5.82855	148	94	NA	1	0	2577	7.06027
9411	1	41	0	0	68.3	1.661	166.1	24.7561	82.5	0	29	10	18	30.1	0.778386	247	6.38742	96	1.08384	5.6	37.708	1	3	8.51559	210.812	104	5.77304	141	90	NA	1	0	2965	8.12329
9442	1	49	22	0	69	1.66	166	25.0399	86.5	0	16	13	28	36.5	0.94389	220	5.6892	149	1.68221	5.4	35.522	1	3	8.89577	222.749	98	5.43998	162	107.5	NA	1	0	2723	7.46027
9444	1	47	36	1	71.4	1.6	160	27.8906	88.5	0	57	32	66	49.7	1.28524	348	8.99928	136	1.53544	5.6	37.708	1	1	8.83463	246.403	101	5.60651	156.5	102	NA	1	0	2193	6.00822
9456	0	40	126	0	60.2	1.62	162	22.9386	69.5	0	11	13	14	64.9	1.67831	179	4.62894	38	0.42902	5.5	36.615	2	1	7.49832	172.001	95	5.27345	122	90	NA	1	0	4324	11.8466
9470	0	46	0	0	48.1	1.501	150.1	21.3493	68	1	32	17	56	50.5	1.30593	206	5.32716	99	1.11771	4.7	27.871	1	1	8.43457	180.072	93	5.16243	139	96	NA	1	0	691	1.89315
9478	1	44	210	0	75.6	1.706	170.6	25.9755	80.8	1	23	13	32	34.8	0.899928	252	6.51672	154	1.73866	5	31.15	3	2	9.03515	234.693	109	6.05059	148	93.5	NA	1	0	713	1.95342
9544	0	45	1	1	80.6	1.588	158.8	31.962	98.8	0	31	18	14	37.9	0.980094	204	5.27544	199	2.24671	5.5	36.615	1	1	9.21528	294.539	101	5.60651	152	88.5	NA	1	0	4202	11.5123
9589	1	36	36	0	53.6	1.61	161	20.6782	73.5	0	24	17	17	35.6	0.920616	226	5.84436	41	0.46289	4.9	30.057	1	1	7.68386	158.889	106	5.88406	148.5	97.5	NA	1	0	4060	11.1233
9600	1	29	60	0	77.8	1.761	176.1	25.0877	83	0	22	16	17	40.8	1.05509	223	5.76678	129	1.45641	4.6	26.778	1	1	8.72054	218.778	95	5.27345	147.5	95	NA	1	0	4046	11.0849
9634	0	46	0	0	83.5	1.553	155.3	34.6213	104	0	11	9	10	56.5	1.46109	201	5.19786	93	1.04997	5.4	35.522	1	1	8.31679	287.938	88	4.88488	156	87	NA	1	0	4227	11.5808
9661	1	40	54	1	80.8	1.773	177.3	25.7036	90.8	0	42	27	48	60.3	1.55936	233	6.02538	167	1.88543	5	31.15	1	1	8.95745	230.239	93	5.16243	150	92	NA	1	0	4006	10.9753
9714	0	50	0	0	61.9	1.577	157.7	24.8901	77.5	1	13	15	10	50.4	1.30334	240	6.2064	84	0.94836	5.9	40.987	1	1	8.38206	208.631	104	5.77304	153	93	NA	1	0	3792	10.389
9726	1	56	126	0	64.8	1.666	166.6	23.3467	81.6	0	15	16	30	70.9	1.83347	201	5.19786	37	0.41773	5.2	33.336	2	2	7.56216	176.551	104	5.77304	144	90.5	NA	1	0	1470	4.0274
9768	1	37	66	1	86	1.631	163.1	32.3289	93.5	0	20	14	23	37.4	0.967164	193	4.99098	182	2.05478	5.2	33.336	1	3	9.10598	294.386	99	5.49549	143	91	NA	1	0	3990	10.9315
9803	1	36	0	1	95	1.649	164.9	34.9367	105.5	0	104	38	69	27.3	0.705978	265	6.8529	218	2.46122	4.9	30.057	1	3	9.33574	326.16	104	5.77304	146.5	92.5	NA	1	0	3339	9.14795
9827	1	47	238	1	73.1	1.664	166.4	26.4004	91	0	36	17	20	40.4	1.04474	181	4.68066	50	0.5645	4.4	24.592	3	3	7.86327	207.593	104	5.77304	143	91	NA	1	0	707	1.93699
9865	1	57	245	0	71	1.678	167.8	25.2159	90.5	0	25	27	69	43.2	1.11715	127	3.28422	112	1.26448	5.4	35.522	3	3	8.63052	217.626	100	5.551	179	96	NA	1	0	622	1.70411
9868	0	50	0	0	57.4	1.546	154.6	24.0156	74.3	0	11	14	7	60.4	1.56194	198	5.12028	74	0.83546	5	31.15	1	1	7.94165	190.723	76	4.21876	168	104	NA	1	0	490	1.34247
9885	1	37	280	0	63.6	1.686	168.6	22.3739	73	0	22	19	48	90.4	2.33774	204	5.27544	36	0.40644	4.3	23.499	4	3	7.49554	167.705	100	5.551	144	92	NA	1	0	4018	11.0082
9927	0	38	1	0	39.8	1.598	159.8	15.5858	60	0	22	23	16	73.6	1.9033	195	5.0427	47	0.53063	5.1	32.243	1	1	7.65681	119.338	90	4.9959	138.5	90	NA	1	0	1135	3.10959
9928	1	42	126	0	64.9	1.689	168.9	22.7502	80.5	0	28	14	34	47.7	1.23352	235	6.0771	137	1.54673	5	31.15	2	1	8.88079	202.04	105	5.82855	151.5	97.5	NA	1	0	2058	5.63836
9943	1	43	1	0	66.4	1.714	171.4	22.602	84	0	18	13	17	34	0.87924	164	4.24104	185	2.08865	4.5	25.685	1	1	9.09156	205.487	96	5.32896	141.5	93.5	NA	1	0	3791	10.3863
9944	1	54	1	1	84	1.68	168	29.7619	95.2	0	31	19	31	29.4	0.760284	205	5.3013	109	1.23061	5.1	32.243	1	2	8.5308	253.893	93	5.16243	141	88.5	NA	1	0	355	0.972603
9952	1	56	84	1	77.3	1.636	163.6	28.881	94	0	22	18	20	31.3	0.809418	219	5.66334	97	1.09513	5.656	38.3201	2	1	8.55439	247.06	107	5.93957	134.5	94	NA	1	0	1794	4.91507
9959	1	41	0	1	71.1	1.696	169.6	24.7183	81.5	1	16	12	14	35.9	0.928374	226	5.84436	163	1.84027	5.1	32.243	1	1	8.9439	221.078	94	5.21794	148	99.5	NA	1	0	1092	2.99178
9968	1	37	180	0	61.6	1.651	165.1	22.5989	79	0	25	23	71	40.1	1.03699	206	5.32716	134	1.51286	4.9	30.057	3	1	8.6706	195.946	87	4.82937	133.5	95.5	NA	1	0	4032	11.0466
9970	1	47	308	0	54.9	1.591	159.1	21.6886	75.5	0	12	19	21	50.5	1.30593	215	5.5599	105	1.18545	4.4	24.592	4	2	8.57593	186	101	5.60651	141.5	91	NA	1	0	3654	10.011
9981	1	59	1	0	65	1.631	163.1	24.4346	90.8	0	12	14	16	38.5	0.99561	215	5.5599	133	1.50157	5.5	36.615	1	1	8.71899	213.045	92	5.10692	154.5	91.5	NA	1	0	1450	3.9726
9984	1	39	108	1	92.3	1.808	180.8	28.2361	102	0	12	12	21	38.8	1.00337	205	5.3013	112	1.26448	4.7	27.871	2	1	8.57923	242.244	95	5.27345	162.5	102	NA	1	0	1443	3.95342
9985	1	39	1	0	79.1	1.747	174.7	25.9174	91.5	0	23	18	15	43.4	1.12232	254	6.56844	259	2.92411	5.7	38.801	1	2	9.39628	243.527	93	5.16243	141.5	94	NA	1	0	2100	5.75342
9996	1	48	1	1	78.1	1.704	170.4	26.8975	92	0	18	16	10	47.5	1.22835	204	5.27544	69	0.77901	5.1	32.243	1	1	8.18535	220.165	104	5.77304	156	96	NA	1	0	1101	3.01644
10001	1	44	84	0	67.1	1.759	175.9	21.6866	82.2	0	20	16	16	42.8	1.10681	279	7.21494	90	1.0161	5	31.15	2	2	8.37101	181.538	96	5.32896	148	92	NA	1	0	1830	5.0137
10008	1	49	308	0	50.9	1.686	168.6	17.9062	76.2	0	84	94	250	41	1.06026	177	4.57722	500	5.645	5	31.15	4	3	10.1659	182.031	104	5.77304	142	97	NA	1	0	2540	6.9589
10024	1	47	175	0	57.4	1.724	172.4	19.3124	74.6	0	17	20	15	55.3	1.43006	165	4.2669	132	1.49028	4.7	27.871	3	1	8.65556	167.16	87	4.82937	132	93	NA	1	0	3881	10.6329
10048	1	52	1	0	56.1	1.697	169.7	19.4805	74	1	22	22	14	40.4	1.04474	184	4.75824	60	0.6774	5.5	36.615	1	1	7.97591	155.374	97	5.38447	135.5	91	NA	1	0	303	0.830137
10084	1	35	126	1	86.3	1.818	181.8	26.111	90.2	0	90	34	34	52.1	1.34731	184	4.75824	46	0.51934	5.2	33.336	2	3	7.76047	202.633	102	5.66202	141.5	87	NA	1	0	369	1.01096
10104	1	49	285	0	55.8	1.626	162.6	21.1054	69.5	0	12	12	16	65.1	1.68349	195	5.0427	51	0.57579	4.5	25.685	4	1	7.71602	162.849	88	4.88488	142	95	NA	1	0	1827	5.00548
10116	1	62	0	1	67	1.638	163.8	24.9716	83.2	0	24	21	15	40	1.0344	196	5.06856	49	0.55321	5.2	33.336	1	1	7.78364	194.37	98	5.43998	157	96	NA	1	0	2932	8.03288
10121	0	22	0	0	86.6	1.587	158.7	34.3846	99	1	16	15	10	38.5	0.99561	208	5.37888	58	0.65482	5.1	32.243	1	1	7.82164	268.944	86	4.77386	144	91	NA	1	0	350	0.958904
10126	1	50	0	1	74.2	1.697	169.7	25.7656	92.5	0	23	17	21	50.4	1.30334	212	5.48232	49	0.55321	5.2	33.336	1	3	7.8808	203.054	108	5.99508	151.5	88.5	NA	1	0	3750	10.274
10186	0	58	0	0	52	1.524	152.4	22.3889	75	1	17	17	12	52.4	1.35506	157	4.06002	40	0.4516	5.1	32.243	1	1	7.41457	166.004	83	4.60733	164	95.5	NA	1	0	2583	7.07671
10207	1	45	0	1	62.8	1.634	163.4	23.521	84	0	61	31	36	33.7	0.871482	231	5.97366	439	4.95631	4.7	27.871	1	1	10.0065	235.362	101	5.60651	139.5	93	NA	1	0	4003	10.9671
10292	1	47	210	1	77.8	1.708	170.8	26.6688	94.9	0	30	25	82	46.7	1.20766	211	5.45646	247	2.78863	4.9	30.057	3	3	9.46063	252.304	104	5.77304	155.5	94.5	NA	1	0	3967	10.8685
10318	1	40	1	1	100.7	1.818	181.8	30.4678	101	0	29	26	22	43.9	1.13525	163	4.21518	49	0.55321	4.738	28.2863	1	2	7.67601	233.871	88	4.88488	155	97	NA	1	0	3947	10.8137
10328	0	45	1	1	77	1.544	154.4	32.2995	101.5	0	29	23	15	38.9	1.00595	195	5.0427	79	0.89191	5.35	34.9755	1	1	8.29142	267.809	101	5.60651	151	92	NA	1	0	2534	6.94247
10337	1	45	1	0	65.4	1.613	161.3	25.1367	79.5	0	29	20	16	35.2	0.910272	207	5.35302	123	1.38867	5.1	32.243	1	1	8.704	218.79	98	5.43998	140	90	NA	1	0	770	2.10959
10339	1	43	0	0	51.8	1.653	165.3	18.9576	75.5	0	21	20	8	55.2	1.42747	177	4.57722	74	0.83546	5.1	32.243	1	3	8.08825	153.334	88	4.88488	146	91	NA	1	0	4072	11.1562
10355	1	51	1	1	65.8	1.63	163	24.7657	88.8	0	29	20	29	40.3	1.04216	181	4.68066	66	0.74514	5.6	37.708	1	2	8.02911	198.846	93	5.16243	144.5	89.5	NA	1	0	3271	8.96164
10364	0	44	154	0	66.9	1.661	166.1	24.2486	75.7	0	19	22	18	57.7	1.49212	213	5.50818	151	1.70479	5.4	35.522	3	1	8.93925	216.764	101	5.60651	145	92	NA	1	1	3992	10.937
10379	1	57	385	0	56.3	1.701	170.1	19.4581	78.5	0	12	14	11	43	1.11198	220	5.6892	144	1.62576	4.9	30.057	4	3	8.87179	172.628	99	5.49549	168.5	106	NA	1	0	1091	2.98904
10387	1	50	280	0	65.3	1.642	164.2	24.2196	76.5	0	24	23	25	48.1	1.24387	187	4.83582	47	0.53063	4.7	27.871	4	1	7.77212	188.238	101	5.60651	154.5	102.5	NA	1	0	1079	2.95616
10389	0	53	0	1	62.7	1.489	148.9	28.2799	92	0	18	17	14	43.2	1.11715	255	6.5943	85	0.95965	5.9	40.987	1	1	8.39389	237.379	104	5.77304	131.5	90.5	NA	1	0	2915	7.9863
10392	1	45	308	0	61.4	1.685	168.5	21.6256	73.7	1	23	22	25	77.9	2.01449	195	5.0427	45	0.50805	5.1	32.243	4	1	7.56786	163.66	86	4.77386	156.5	104.5	NA	1	0	3174	8.69589
10395	1	42	220	1	73.3	1.64	164	27.2531	86	0	39	36	80	38.3	0.990438	220	5.6892	309	3.48861	4.9	30.057	3	3	9.72233	264.964	108	5.99508	135.5	91	NA	1	0	4006	10.9753
10396	1	40	126	1	75.7	1.751	175.1	24.6901	88	0	58	28	39	48.8	1.26197	203	5.24958	208	2.34832	4.9	30.057	2	1	9.32652	230.273	108	5.99508	182	116	NA	1	0	3997	10.9507
10404	1	40	233.8	0	73.1	1.801	180.1	22.5367	81.7	1	21	19	50	47	1.21542	187	4.83582	111	1.25319	4.7	27.871	3	3	8.51619	191.927	90	4.9959	135.5	92	NA	1	0	3938	10.789
10412	1	47	0	1	81.2	1.714	171.4	27.6398	95	0	43	26	15		NA	167	4.31862	93	1.04997	5.7	38.801	1	1	8.5308	235.789	109	6.05059	136	90	NA	1	0	271	0.742466
10422	1	30	0	1	85.6	1.768	176.8	27.3848	90.5	1	84	33	34	43.7	1.13008	210	5.4306	148	1.67092	6.2	44.266	1	1	8.9675	245.573	106	5.88406	148	94.5	NA	1	0	4033	11.0493
10433	1	45	22	0	67.7	1.618	161.8	25.8602	84	0	27	23	123	42	1.08612	207	5.35302	64	0.72256	4.8	28.964	1	1	8.03008	207.659	96	5.32896	145.5	95	NA	1	0	705	1.93151
10438	1	46	110	1	70	1.735	173.5	23.2541	84.6	0	47	28	45	35.4	0.915444	213	5.50818	149	1.68221	5.2	33.336	2	3	8.88551	206.624	97	5.38447	133.5	91	NA	1	0	1102	3.01918
10447	1	52	0	1	89.9	1.747	174.7	29.456	96	0	110	80	24	43.4	1.12232	200	5.172	68	0.76772	5.2	33.336	1	2	8.21771	242.061	109	6.05059	156.5	103	NA	1	0	4001	10.9616
10449	0	48	0	0	48.1	1.445	144.5	23.0361	70	0	16	19	8	47.8	1.23611	211	5.45646	62	0.69998	5	31.15	1	1	7.85283	180.899	83	4.60733	137.5	100	NA	1	0	3962	10.8548
10501	0	45	2.73	0	52.5	1.529	152.9	22.4566	74	0	10	17	10	70.6	1.82572	180	4.6548	31	0.34999	4.4	24.592	1	1	7.18349	161.317	85	4.71835	151.5	98.5	NA	1	0	1197	3.27945
10526	1	43	1	1	85.2	1.818	181.8	25.7782	91.2	0	25	20	18	45.3	1.17146	235	6.0771	136	1.53544	5	31.15	1	1	8.81463	227.225	99	5.49549	135.5	90	NA	1	0	4013	10.9945
10528	1	42	12	1	80.6	1.853	185.3	23.4738	84	0	35	20	36	30.7	0.793902	168	4.34448	331	3.73699	5	31.15	1	1	9.73394	228.493	102	5.66202	161.5	105.5	NA	1	0	4061	11.126
10535	1	39	1	1	82.9	1.648	164.8	30.5239	92.5	0	26	20	24	38.5	0.99561	242	6.25812	303	3.42087	5.248	33.8606	1	3	9.58493	292.57	96	5.32896	145	92.5	NA	1	0	4008	10.9808
10591	1	40	0	0	62.4	1.687	168.7	21.9257	84.5	0	27	19	17	38.9	1.00595	272	7.03392	171	1.93059	5.35	34.9755	1	1	8.99181	197.152	94	5.21794	148	96.5	NA	1	0	2019	5.53151
10609	1	46	1	1	67.7	1.683	168.3	23.9012	78.7	1	26	25	14	42.3	1.09388	170	4.3962	45	0.50805	4.942	30.5161	1	2	7.64611	182.752	93	5.16243	138.5	93.5	NA	1	0	3619	9.91507
10618	1	52	238	0	79.3	1.706	170.6	27.2468	88	1	23	20	26	50.6	1.30852	214	5.53404	65	0.73385	4.636	27.1715	3	2	7.9921	217.759	91	5.05141	145	93	NA	1	0	3905	10.6986
10651	1	40	1	0	75.5	1.698	169.8	26.1861	84.7	1	17	18	22	34.8	0.899928	205	5.3013	52	0.58708	5.4	35.522	1	2	7.93093	207.68	107	5.93957	142	84.5	NA	1	0	3900	10.6849
10661	0	54	0	0	60.4	1.613	161.3	23.215	77	0	14	20	13	43.5	1.12491	220	5.6892	167	1.88543	5.8	39.894	1	1	9.04982	210.091	102	5.66202	144	92.5	NA	1	0	1645	4.50685
10667	1	68	1	0	56.5	1.644	164.4	20.9047	73.5	0	17	19	21	60.1	1.55419	220	5.6892	77	0.86933	5.554	37.2052	1	2	8.28539	173.204	103	5.71753	164.5	103	NA	1	0	1491	4.08493
10673	1	51	210	0	59.9	1.676	167.6	21.3245	74.5	0	24	16	40	56.1	1.45075	160	4.1376	62	0.69998	5.452	36.0904	3	3	8.03916	171.431	100	5.551	140	93	NA	1	0	3655	10.0137
10688	1	35	84	1	62.4	1.583	158.3	24.9013	76.5	0	74	39	45	60.5	1.56453	240	6.2064	54	0.60966	5.656	38.3201	2	3	7.87055	195.987	97	5.38447	133.5	93.5	NA	1	0	3648	9.99452
10695	1	40	154	0	74.8	1.685	168.5	26.3452	84.6	1	18	15	21	40.6	1.04992	141	3.64626	52	0.58708	4.942	30.5161	3	3	7.71244	203.186	86	4.77386	134	94	NA	1	0	3678	10.0767
10696	1	40	60	0	72.9	1.734	173.4	24.2454	83.6	0	23	16	69	30.2	0.780972	124	3.20664	179	2.02091	4.942	30.5161	1	3	9.03753	219.119	94	5.21794	136	91.5	NA	1	0	3645	9.9863
10704	1	47	1	1	70.3	1.697	169.7	24.4113	87	1	37	25	29	54	1.39644	278	7.18908	259	2.92411	5.248	33.8606	1	2	9.48865	231.631	102	5.66202	139.5	91	NA	1	0	3701	10.1397
10707	0	46	0	0	46.3	1.56	156	19.0253	65.2	0	17	17	10	64.3	1.6628	181	4.68066	30	0.3387	4.942	30.5161	1	1	7.29302	138.752	98	5.43998	148.5	95	NA	1	0	3649	9.99726
10710	1	41	47	1	65.8	1.647	164.7	24.2571	77	0	21	18	13	39.1	1.01113	196	5.06856	115	1.29835	5.044	31.6309	1	3	8.63675	209.502	98	5.43998	149	93.5	NA	1	0	3675	10.0685
10722	1	48	0	0	68.9	1.678	167.8	24.4701	82	0	15	14	16	73.2	1.89295	255	6.5943	50	0.5645	5.248	33.8606	1	3	7.71869	188.877	90	4.9959	129	90	NA	1	0	3652	10.0055
10749	1	35	1	0	66.4	1.707	170.7	22.7877	79	0	32	20	18	47.4	1.22576	169	4.37034	71	0.80159	4.432	24.9418	1	1	8.1747	186.283	100	5.551	144	85	NA	1	0	3683	10.0904
10768	1	36	0	1	69	1.699	169.9	23.9035	83	0	33	25	14	28.1	0.726666	215	5.5599	218	2.46122	5.248	33.8606	1	1	9.32608	222.926	103	5.71753	150.5	95	NA	1	0	3805	10.4247
10776	0	40	1	0	52.3	1.548	154.8	21.8253	64.5	0	17	19	12	66.6	1.72228	170	4.3962	53	0.59837	5.044	31.6309	1	1	7.75448	169.244	88	4.88488	154	98	NA	1	0	381	1.04384
10778	0	68	0	1	58.8	1.43	143	28.7545	87.9	0	31	23	26	48.2	1.24645	201	5.19786	142	1.60318	5.86	40.5498	1	1	8.84765	254.409	98	5.43998	145	85.5	NA	1	0	1528	4.1863
10800	0	65	22	0	58.5	1.577	157.7	23.523	86.4	1	19	21	13	74.7	1.93174	207	5.35302	102	1.15158	5.656	38.3201	1	1	8.31385	195.567	80	4.4408	142.5	82.5	NA	1	0	2245	6.15068
10806	0	55	12	0	54.7	1.555	155.5	22.6218	82	1	23	25	16	61.7	1.59556	256	6.62016	88	0.99352	5.452	36.0904	1	1	8.34854	188.859	96	5.32896	146	99	NA	1	0	2091	5.72877
10821	0	49	0	1	73.2	1.581	158.1	29.2851	90.3	1	28	25	13	32.7	0.845622	238	6.15468	230	2.5967	5.35	34.9755	1	1	9.37966	274.685	103	5.71753	145	95.5	NA	1	0	3640	9.9726
10838	1	40	18	1	72.2	1.695	169.5	25.1303	85.5	1	23	19	76	34.2	0.884412	186	4.80996	137	1.54673	5.146	32.7458	1	1	8.832	221.951	100	5.551	145.5	91	NA	1	0	372	1.01918
10856	0	58	1	0	54.8	1.525	152.5	23.5636	78.3	0	13	15	11	68.1	1.76107	281	7.26666	88	0.99352	5.35	34.9755	1	1	8.27283	194.937	89	4.94039	139.5	93.5	NA	1	1	3702	10.1425
10864	1	38	1	0	65.4	1.726	172.6	21.9531	84.3	0	21	15	27	45.3	1.17146	198	5.12028	155	1.74995	5	31.15	1	1	8.89357	195.242	94	5.21794	141.5	87.5	NA	1	0	729	1.99726
10888	1	37	1	0	59.9	1.571	157.1	24.2703	78	1	32	25	11	34	0.87924	176	4.55136	206	2.32574	4.84	29.4012	1	1	9.17802	222.753	94	5.21794	152.5	89	NA	1	0	856	2.34521
10899	1	65	44	1	68.4	1.634	163.4	25.6184	89	0	18	17	19	38.5	0.99561	167	4.31862	93	1.04997	4.942	30.5161	1	2	8.51228	218.071	107	5.93957	150	100	NA	1	0	1189	3.25753
11030	0	34	1	0	60.6	1.612	161.2	23.3208	76	0	12	15	6	60.6	1.56712	222	5.74092	93	1.04997	5.35	34.9755	1	1	8.2938	193.418	86	4.77386	134	91	NA	1	0	3668	10.0493
11031	1	51	0	1	65.8	1.636	163.6	24.5844	87.5	0	22	14	20	32.3	0.835278	176	4.55136	91	1.02739	4.636	27.1715	1	3	8.42288	207.071	100	5.551	144.5	92	NA	1	0	3557	9.74521
11050	1	31	0	1	86.5	1.675	167.5	30.8309	96.5	0	78	41	46	30.1	0.778386	158	4.08588	96	1.08384	5.146	32.7458	1	1	8.54403	263.42	107	5.93957	154.5	97	NA	1	0	3745	10.2603
11081	0	52	5.13333	1	50.8	1.488	148.8	22.9434	75.5	0	19	19	17	55.4	1.43264	256	6.62016	35	0.39515	5.35	34.9755	1	1	7.33954	168.394	88	4.88488	149	94.5	NA	1	0	1430	3.91781
11087	1	57	154	1	71.5	1.691	169.1	25.0045	88	0	22	19	29	64.2	1.66021	237	6.12882	125	1.41125	4.942	30.5161	3	1	8.77956	219.529	104	5.77304	135.5	92.5	NA	1	0	2497	6.8411
11090	1	60	1	0	56.1	1.593	159.3	22.1071	75.7	1	19	17	15	41.2	1.06543	166	4.29276	107	1.20803	5.758	39.4349	1	1	8.58485	189.786	100	5.551	142.5	90.5	NA	1	0	693	1.89863
11093	1	39	1	0	60.4	1.677	167.7	21.4769	70.5	0	16	15	12	55	1.4223	199	5.14614	40	0.4516	5.248	33.8606	1	2	7.49554	160.981	90	4.9959	145.5	85	NA	1	0	3671	10.0575
11097	0	42	1	0	59.7	1.604	160.4	23.2041	76	0	13	19	20	36.4	0.941304	211	5.45646	201	2.26929	4.738	28.2863	1	1	9.09879	211.13	89	4.94039	128.5	91	NA	1	0	2208	6.04932
11101	1	40	159	1	90.3	1.71	171	30.8813	99	0	20	15	36	50.2	1.29817	226	5.84436	134	1.51286	5.656	38.3201	3	2	8.71555	269.148	91	5.05141	151	98.5	NA	1	0	3662	10.0329
11118	0	51	31.5	0	53.5	1.555	155.5	22.1255	79	0	13	18	13	49.6	1.28266	221	5.71506	89	1.00481	5.248	33.8606	1	1	8.3702	185.195	97	5.38447	138.5	91	NA	1	0	1463	4.00822
11131	0	45	1	1	60.1	1.478	147.8	27.5122	87.5	0	14	16	13	54.2	1.40161	261	6.74946	117	1.32093	5.044	31.6309	1	1	8.694	239.191	102	5.66202	146	91	NA	1	0	3478	9.52877
11145	1	42	350	0	79.4	1.649	164.9	29.1998	89.8	0	22	17	34	56.4	1.4585	228	5.89608	47	0.53063	5.146	32.7458	4	3	7.71088	225.156	95	5.27345	143.5	91.5	NA	1	0	381	1.04384
11155	1	49	4.2	0	63.4	1.606	160.6	24.5809	86.6	0	32	23	27	54.4	1.40678	217	5.61162	42	0.47418	5.146	32.7458	1	1	7.64969	188.037	100	5.551	143.5	84.5	NA	1	0	2716	7.4411
11181	1	37	0	0	56.7	1.639	163.9	21.1069	73.5	0	15	14	13	58.1	1.50247	184	4.75824	81	0.91449	4.84	29.4012	1	1	8.31642	175.534	101	5.60651	146.5	89	NA	1	0	779	2.13425
11216	1	45	0	1	90.4	1.706	170.6	31.0606	93.7	1	75	40	32	41.8	1.08095	180	4.6548	100	1.129	5.146	32.7458	1	3	8.52714	264.859	101	5.60651	148	97	NA	1	0	3641	9.97534
11236	0	53	12	0	72.8	1.535	153.5	30.8969	95.5	0	21	18	14	44.7	1.15594	234	6.05124	92	1.03868	5.452	36.0904	1	3	8.43381	260.578	100	5.551	142.5	89.5	NA	1	0	1405	3.84932
11237	1	59	84	1	72.9	1.711	171.1	24.9016	86.3	0	22	21	19	41.6	1.07578	214	5.53404	161	1.81769	5.554	37.2052	2	2	9.00338	224.199	101	5.60651	135.5	90	NA	1	0	3627	9.93699
11285	1	40	22	1	81.3	1.799	179.9	25.1205	87.5	1	19	17	12	33.2	0.858552	171	4.42206	178	2.00962	4.534	26.0566	1	1	8.96597	225.23	88	4.88488	159	93	NA	1	0	3720	10.1918
11290	1	52	120	0	65.9	1.718	171.8	22.3274	81	0	25	23	60	60.6	1.56712	239	6.18054	135	1.52415	4.942	30.5161	2	2	8.8371	197.31	102	5.66202	140	90.5	NA	1	0	2887	7.90959
11294	1	58	175	0	72.4	1.752	175.2	23.5869	87.5	0	16	22	28	58.2	1.50505	249	6.43914	79	0.89191	5.044	31.6309	3	2	8.26127	194.857	98	5.43998	151.5	90	NA	1	0	707	1.93699
11339	1	39	34.125	0	64.8	1.625	162.5	24.5396	78.7	0	14	17	13	58.8	1.52057	206	5.32716	40	0.4516	5.146	32.7458	1	1	7.62071	187.009	102	5.66202	154	100	NA	1	0	1470	4.0274
11377	1	69	154	0	55.1	1.657	165.7	20.0681	73.3	1	16	24	19	66.2	1.71193	154	3.98244	85	0.95965	5.146	32.7458	3	1	8.33447	167.257	98	5.43998	147	95	NA	1	0	336	0.920548
11406	1	38	108	1	75.7	1.595	159.5	29.756	94.8	1	43	29	46	47.2	1.22059	186	4.80996	145	1.63705	5.35	34.9755	2	1	8.90856	265.083	102	5.66202	148.5	91	NA	1	0	736	2.01644
11446	0	32	1	0	77.3	1.551	155.1	32.1333	100.5	0	13	16	15	63	1.62918	201	5.19786	29	0.32741	5.35	34.9755	1	3	7.28927	234.229	101	5.60651	143	82	NA	1	0	3408	9.33699
11504	0	56	66	0	45.8	1.535	153.5	19.4379	62.7	0	7	18	19	61.8	1.59815	173	4.47378	31	0.34999	5.146	32.7458	1	1	7.20675	140.084	87	4.82937	137.5	91	NA	1	0	1477	4.04658
11508	1	42	0	0	63.7	1.66	166	23.1166	72.5	1	32	23	16	50.9	1.31627	154	3.98244	58	0.65482	5.044	31.6309	1	1	7.94201	183.592	97	5.38447	139	90.5	NA	1	0	3710	10.1644
11533	1	42	371	1	96.1	1.775	177.5	30.5019	101.5	0	22	53	21	39.1	1.01113	200	5.172	106	1.19674	5.146	32.7458	4	1	8.55526	260.952	98	5.43998	133	96	NA	1	0	3400	9.31507
11550	1	39	126	0	67.1	1.626	162.6	25.3794	81.5	0	20	21	27	47.7	1.23352	211	5.45646	63	0.71127	4.9	30.057	2	1	8.09438	205.431	104	5.77304	140.5	88	NA	1	0	3309	9.06575
11573	1	35	57	1	73.5	1.738	173.8	24.3326	82	0	31	19	21	35.4	0.915444	154	3.98244	67	0.75643	5.6	37.708	1	1	8.17498	198.918	106	5.88406	143	87	NA	1	0	331	0.906849
11579	1	36	1	1	77.2	1.607	160.7	29.8941	91.5	0	82	36	48	33.5	0.86631	225	5.8185	228	2.57412	5.554	37.2052	1	2	9.30055	278.032	96	5.32896	132.5	92	NA	1	0	3689	10.1068
11600	1	35	36	1	78.3	1.769	176.9	25.0211	88.1	0	39	22	23	35.5	0.91803	192	4.96512	222	2.50638	5.452	36.0904	1	1	9.36349	234.285	105	5.82855	141	94	NA	1	0	3278	8.98082
11603	1	46	1	1	73	1.695	169.5	25.4088	87.6	0	42	21	24	43.4	1.12232	153	3.95658	78	0.88062	5.4	35.522	1	1	8.34569	212.054	108	5.99508	151	93.5	NA	1	1	2164	5.92877
11606	1	42	1	1	103.3	1.789	178.9	32.276	105	0	65	41	24	37.9	0.980094	210	5.4306	51	0.57579	5.758	39.4349	1	3	7.80303	251.85	96	5.32896	140.5	94.5	NA	1	0	3420	9.36986
11647	1	30	0	1	62.1	1.654	165.4	22.6997	77.1	1	26	23	16	50	1.293	196	5.06856	73	0.82417	4.33	23.8269	1	1	8.18228	185.735	98	5.43998	147	91.5	NA	1	0	3251	8.90685
11657	1	39	1	1	84.6	1.724	172.4	28.464	92	0	24	19	30	37.5	0.96975	180	4.6548	114	1.28706	5.5	36.615	1	1	8.63817	245.877	99	5.49549	153.5	103	NA	1	0	3470	9.50685
11666	0	38	0	0	49	1.522	152.2	21.1527	68	0	20	25	13	63.4	1.63952	207	5.35302	39	0.44031	5.554	37.2052	1	1	7.40123	156.556	84	4.66284	146	92.5	NA	1	0	1122	3.07397
11679	0	51	0	0	51.2	1.487	148.7	23.1552	75.5	0	18	15	14	48.3	1.24904	162	4.18932	61	0.68869	5.452	36.0904	1	3	8.01285	185.539	99	5.49549	143	85.5	NA	1	0	2995	8.20548
11686	0	35	1	0	69.4	1.686	168.6	24.4143	80.5	0	13	18	11	58	1.49988	179	4.62894	57	0.64353	5.1	32.243	1	1	7.94502	193.972	99	5.49549	143.5	86	NA	1	0	3292	9.01918
11699	1	39	12	0	69.3	1.724	172.4	23.3163	82.7	0	19	18	26	44.7	1.15594	177	4.57722	61	0.68869	4.84	29.4012	1	3	8.00269	186.593	98	5.43998	132.5	93.5	NA	1	0	1092	2.99178
11703	0	45	0	0	56.9	1.582	158.2	22.7352	76.5	0	17	18	16	56.8	1.46885	178	4.60308	68	0.76772	4.024	20.4823	1	1	8.06966	183.465	94	5.21794	147.5	91.5	NA	1	0	3552	9.73151
11735	1	58	1	1	75.1	1.711	171.1	25.6531	84	1	20	22	16	41.2	1.06543	233	6.02538	116	1.30964	5.554	37.2052	1	1	8.70483	223.306	104	5.77304	159.5	99.5	NA	1	0	1498	4.10411
11748	1	53	308	0	56.2	1.63	163	21.1525	77.5	0	8	14	25	55.6	1.43782	202	5.22372	46	0.51934	5.2	33.336	4	3	7.82684	165.557	109	6.05059	160	115	NA	1	0	1657	4.53973
11759	1	42	126	0	73.2	1.797	179.7	22.6681	83.3	0	12	17	13	45.9	1.18697	160	4.1376	46	0.51934	4.4	24.592	2	2	7.67879	174.063	94	5.21794	141	89	NA	1	0	2828	7.74795
11778	1	49	1	1	80.5	1.656	165.6	29.3545	96.7	0	48	37	39	33.4	0.863724	235	6.0771	194	2.19026	5.1	32.243	1	3	9.25684	271.73	108	5.99508	139.5	90	NA	1	1	364	0.99726
11793	1	48	0	1	93.2	1.705	170.5	32.0603	100.2	0	46	31	22	39	1.00854	151	3.90486	163	1.84027	5.2	33.336	1	3	8.98557	288.08	98	5.43998	136	90	NA	1	0	3319	9.09315
11796	0	45	1	1	76.8	1.611	161.1	29.5917	89	0	13	13	19	44	1.13784	195	5.0427	106	1.19674	6	42.08	1	1	8.62425	255.206	105	5.82855	141	104.5	NA	1	0	682	1.86849
11800	1	36	84	1	68.6	1.783	178.3	21.5785	85.5	0	46	25	43	51.7	1.33696	233	6.02538	201	2.26929	5.2	33.336	2	3	9.10997	196.58	90	4.9959	140	89.5	NA	1	0	1821	4.98904
11823	1	35	0	1	90.7	1.738	173.8	30.0267	93.7	1	29	25	27	43.6	1.1275	208	5.37888	116	1.30964	5.4	35.522	1	1	8.68542	260.794	102	5.66202	140.5	79	NA	1	0	2923	8.00822
11853	1	36	16.3333	0	79.8	1.849	184.9	23.3415	85	0	10	9	11	38.8	1.00337	190	4.9134	135	1.52415	5.2	33.336	1	3	8.87557	207.169	106	5.88406	142.5	91.5	NA	1	0	3305	9.05479
11864	0	53	0	0	67.1	1.642	164.2	24.8872	85.3	0	34	31	13	74.8	1.93433	220	5.6892	39	0.44031	5.1	32.243	1	1	7.53476	187.519	96	5.32896	143.5	87	NA	1	0	3299	9.03836
11876	0	53	0	0	63	1.537	153.7	26.6681	82.8	0	60	42	57	59.2	1.53091	302	7.80972	72	0.81288	5.2	33.336	1	1	8.24696	219.931	106	5.88406	162	103	NA	1	0	793	2.1726
11890	1	50	126	0	71.9	1.697	169.7	24.9669	81.5	0	14	13	30	44.5	1.15077	235	6.0771	120	1.3548	5.2	33.336	2	3	8.66906	216.44	97	5.38447	150	74	NA	1	0	3284	8.99726
11930	1	57	154	0	67.7	1.662	166.2	24.5091	82	0	16	26	19	69.4	1.79468	227	5.87022	53	0.59837	5.4	35.522	3	2	7.88231	193.188	100	5.551	162	111	NA	1	0	966	2.64658
11934	1	53	4.2	1	83.2	1.766	176.6	26.6773	90.2	0	25	23	16	59.5	1.53867	198	5.12028	36	0.40644	5.5	36.615	1	1	7.46508	199.148	97	5.38447	137.5	91	NA	1	0	714	1.95616
11941	1	36	399	0	67.2	1.77	177	21.4498	78.8	1	20	18	20	35.5	0.91803	146	3.77556	76	0.85804	4.8	28.964	4	1	8.15937	175.017	92	5.10692	143	87	NA	1	0	337	0.923288
11965	1	44	245	0	57.4	1.699	169.9	19.885	75	0	31	23	73	54.8	1.41713	240	6.2064	283	3.19507	5.2	33.336	3	1	9.4849	188.607	93	5.16243	135	94	NA	1	0	1092	2.99178
12011	1	37	108	1	59.9	1.674	167.4	21.3755	80.5	0	28	17	42	39.9	1.03181	253	6.54258	125	1.41125	4.7	27.871	2	2	8.57782	183.355	85	4.71835	147.5	92	NA	1	0	2261	6.19452
12022	1	56	1	0	56.3	1.654	165.4	20.5796	76.5	0	16	18	26	38.9	1.00595	255	6.5943	112	1.26448	5.4	35.522	1	3	8.5897	176.773	96	5.32896	144.5	92.5	NA	1	0	2728	7.47397
12027	1	31	10.2667	1	88.4	1.698	169.8	30.6603	99.4	0	73	38	60	47.2	1.22059	229	5.92194	86	0.97094	5.4	35.522	1	1	8.45255	259.158	109	6.05059	157	97	NA	1	0	1078	2.95342
12073	1	35	285	1	82.3	1.786	178.6	25.801	90.4	1	33	22	73	46.3	1.19732	193	4.99098	159	1.79511	5.2	33.336	4	2	8.96072	231.196	98	5.43998	152.5	85	NA	1	0	3395	9.30137
12076	1	58	285	0	54.4	1.631	163.1	20.4499	69.5	0	13	12	20	69.1	1.78693	185	4.7841	72	0.81288	5.2	33.336	4	3	8.10531	165.753	92	5.10692	141	89	NA	1	0	2944	8.06575
12084	1	35	126	0	73.2	1.755	175.5	23.766	79.6	1	17	20	15	39.3	1.0163	185	4.7841	134	1.51286	5	31.15	2	2	8.68203	206.337	88	4.88488	136	90	NA	1	0	1465	4.0137
12090	1	53	350	0	68.8	1.673	167.3	24.5808	82.7	0	23	14	19	34.1	0.881826	171	4.42206	296	3.34184	5.2	33.336	4	3	9.63194	236.761	103	5.71753	149	97	NA	1	0	3251	8.90685
12122	0	39	1	0	48.9	1.519	151.9	21.193	72.3	0	10	14	13	75.1	1.94209	209	5.40474	58	0.65482	4.9	30.057	1	2	7.82164	165.764	86	4.77386	146.5	88.5	NA	1	0	2202	6.03288
12134	1	45	0	1	82.2	1.82	182	24.8158	88.6	0	26	18	38	40.6	1.04992	177	4.57722	135	1.52415	5.2	33.336	1	2	8.71194	216.194	90	4.9959	134.5	93.5	NA	1	0	723	1.98082
12144	1	66	1	0	56.6	1.608	160.8	21.8899	75	1	14	17	19	68.3	1.76624	227	5.87022	85	0.95965	5	31.15	1	1	8.36462	183.101	101	5.60651	139	92.5	NA	1	0	397	1.08767
12151	1	38	90	0	82.3	1.689	168.9	28.8496	97.4	0	31	20	25	36	0.93096	165	4.2669	163	1.84027	5	31.15	2	1	9.00577	259.813	100	5.551	138	91	NA	1	0	3318	9.09041
12156	0	49	0	0	62.4	1.599	159.9	24.4055	81	0	11	13	7	49.5	1.28007	178	4.60308	68	0.76772	5.6	37.708	1	1	8.04815	196.419	92	5.10692	169	101	NA	1	0	3297	9.03288
12163	1	49	60	1	69.2	1.616	161.6	26.4986	90	0	49	28	30	45.4	1.17404	193	4.99098	83	0.93707	5.4	35.522	1	2	8.33086	220.756	100	5.551	160.5	115	NA	1	0	2561	7.01644
12170	1	34	1	1	88.5	1.784	178.4	27.807	99	0	54	27	34	59.7	1.54384	216	5.58576	62	0.69998	5.2	33.336	1	1	8.06872	224.366	103	5.71753	142.5	90.5	NA	1	0	349	0.956164
12189	1	38	350	0	91.4	1.788	178.8	28.5898	100	0	43	34	78	60.7	1.5697	201	5.19786	87	0.98223	5.4	35.522	4	3	8.34747	238.653	97	5.38447	143.5	88.5	NA	1	0	3299	9.03836
12197	0	65	238	0	51.8	1.482	148.2	23.5849	85	1	20	28	12	56.5	1.46109	185	4.7841	90	1.0161	5.1	32.243	3	1	8.44139	199.089	103	5.71753	157	92	NA	1	0	1340	3.67123
12199	1	50	154	0	65.3	1.733	173.3	21.7428	81.7	1	17	19	51	40.4	1.04474	189	4.88754	95	1.07255	5.1	32.243	3	2	8.4857	184.503	102	5.66202	136.5	92.5	NA	1	0	3372	9.23836
12260	1	35	154	0	75.8	1.721	172.1	25.5922	84.5	0	19	17	18		NA	197	5.09442	70	0.7903	5.5	36.615	3	3	8.2467	211.051	109	6.05059	143	87	NA	1	0	3272	8.96438
12274	0	56	55	0	49.7	1.59	159	19.659	78.3	1	21	23	16	85.1	2.20069	255	6.5943	63	0.71127	5.6	37.708	1	1	8.01434	157.554	96	5.32896	133	91	NA	1	0	2736	7.49589
12280	1	61	1	0	69.4	1.669	166.9	24.9142	83	1	19	18	26	43.6	1.1275	168	4.34448	33	0.37257	5.4	35.522	1	2	7.41848	184.825	101	5.60651	130.5	93	NA	1	0	341	0.934247
12284	1	62	0	0	73.3	1.761	176.1	23.6366	88.6	1	15	16	29	37.2	0.961992	257	6.64602	123	1.38867	5.4	35.522	1	1	8.78248	207.588	106	5.88406	140	75.5	NA	1	0	462	1.26575
12295	1	35	0	0	60.9	1.679	167.9	21.6031	71	0	11	14	12	65.4	1.69124	178	4.60308	22	0.24838	5.1	32.243	1	1	6.93049	149.72	93	5.16243	135.5	95.5	NA	1	0	2986	8.18082
12313	1	34	36	1	98.2	1.768	176.8	31.4157	96.5	0	45	21	188	29.4	0.760284	189	4.88754	284	3.20636	5.2	33.336	1	1	9.52018	299.083	96	5.32896	141.5	91.5	NA	1	0	693	1.89863
12321	1	54	66	0	55.9	1.683	168.3	19.7353	76.8	1	12	12	23	71.9	1.85933	211	5.45646	49	0.55321	5.2	33.336	1	1	7.8715	155.346	107	5.93957	150.5	93	NA	1	0	1863	5.10411
12322	1	60	1	0	62.6	1.649	164.9	23.0215	84.3	1	27	23	16	36.5	0.94389	190	4.9134	85	0.95965	4.8	28.964	1	2	8.2821	190.666	93	5.16243	143.5	92	NA	1	0	729	1.99726
12359	1	61	12	1	76.2	1.752	175.2	24.8249	85.7	0	18	19	17	34.4	0.889584	211	5.45646	70	0.7903	5.2	33.336	1	2	8.10922	201.31	95	5.27345	144	94.5	NA	1	0	2199	6.02466
12368	1	38	31.7333	1	80.7	1.667	166.7	29.0404	94.7	0	28	24	30	37.8	0.977508	219	5.66334	209	2.35961	5	31.15	1	3	9.24431	268.458	99	5.49549	149.5	93.5	NA	1	0	3277	8.97808
12403	1	39	355	1	119.2	1.75	175	38.9224	123.4	0	74	36	50	34.2	0.884412	156	4.03416	73	0.82417	5.2	33.336	4	3	8.12991	316.436	93	5.16243	147	86	NA	1	0	3398	9.30959
12407	1	47	197	1	92.1	1.656	165.6	33.5845	103.7	0	30	30	57	45.3	1.17146	225	5.8185	182	2.05478	5.6	37.708	3	3	9.12598	306.492	101	5.60651	148.5	98	NA	1	0	3296	9.03014
12431	1	48	15.5867	0	73.5	1.634	163.4	27.5285	88.5	0	27	25	40	31.8	0.822348	200	5.172	210	2.3709	5.6	37.708	1	3	9.26908	255.164	101	5.60651	158	107	NA	1	0	3374	9.24384
12446	1	51	252	1	72	1.664	166.4	26.0031	91.2	0	22	21	20	57.7	1.49212	250	6.465	129	1.45641	5.1	32.243	3	2	8.80139	228.864	103	5.71753	154	98.5	NA	1	0	2349	6.43562
12455	0	48	0	1	73.4	1.523	152.3	31.6444	98.4	0	19	20	15	43.5	1.12491	235	6.0771	101	1.14029	6.2	44.266	1	1	8.6041	272.271	108	5.99508	149.5	93	NA	1	0	1517	4.15616
12468	1	46	210	1	67.1	1.608	160.8	25.9508	84.2	0	32	24	54	47.3	1.22318	243	6.28398	242	2.73218	5.5	36.615	3	2	9.34967	242.631	95	5.27345	141	90	NA	1	0	3249	8.90137
12471	1	54	0	1	77	1.699	169.9	26.675	95	0	20	18	15	44.9	1.16111	190	4.9134	92	1.03868	5.6	37.708	1	1	8.51077	227.025	108	5.99508	159	101	NA	1	0	1076	2.94795
12506	0	41	0	1	58.2	1.568	156.8	23.6718	78	0	24	19	13	45.3	1.17146	181	4.68066	64	0.72256	5.4	35.522	1	1	8.03008	190.086	96	5.32896	140.5	90.5	NA	1	0	2608	7.14521
12508	0	54	16.7	1	71.6	1.536	153.6	30.348	87.5	0	13	19	16	47.8	1.23611	231	5.97366	93	1.04997	5.6	37.708	1	1	8.51228	258.331	107	5.93957	140.5	86.5	NA	1	0	2870	7.86301
12526	0	55	1	1	63.1	1.589	158.9	24.9909	82.9	0	14	19	11	51.4	1.3292	256	6.62016	168	1.89672	5.5	36.615	1	1	8.95261	223.733	92	5.10692	167	101.5	NA	1	0	1278	3.50137
12572	1	55	1	0	70.5	1.755	175.5	22.8894	81.2	1	18	17	12	43.7	1.13008	203	5.24958	77	0.86933	5.1	32.243	1	2	8.22537	188.274	97	5.38447	139.5	94	NA	1	0	3283	8.99452
12588	1	44	0	1	71.8	1.735	173.5	23.852	85.2	0	103	59	42	37.4	0.967164	235	6.0771	139	1.56931	5.9	40.987	1	2	8.91416	212.621	107	5.93957	132.5	90.5	NA	1	0	3244	8.88767
12592	1	56	126	1	78.4	1.694	169.4	27.3205	91.2	0	16	14	14	42.5	1.09905	187	4.83582	115	1.29835	5.7	38.801	2	3	8.6265	235.681	97	5.38447	148	89.5	NA	1	0	649	1.77808
12612	1	39	53	1	86	1.694	169.4	29.969	104	0	18	19	19	43.4	1.12232	173	4.47378	66	0.74514	5.5	36.615	1	2	8.0398	240.944	94	5.21794	144	95.5	NA	1	0	1967	5.38904
12644	1	48	0	0	62.6	1.689	168.9	21.944	81.4	0	13	17	21	52.1	1.34731	320	8.2752	210	2.3709	5.5	36.615	1	1	9.27893	203.617	102	5.66202	141.5	93.5	NA	1	0	3322	9.10137
12675	1	44	265	0	69.1	1.655	165.5	25.228	80.8	1	30	29	48	41.8	1.08095	176	4.55136	63	0.71127	4.9	30.057	3	3	7.96085	200.836	91	5.05141	147.5	93.5	NA	1	0	3263	8.93973
12683	1	39	108	1	93.9	1.704	170.4	32.339	96.2	0	34	29	49	42.5	1.09905	239	6.18054	178	2.00962	5.5	36.615	2	3	9.11361	294.725	102	5.66202	189	105	NA	1	0	2196	6.01644
12716	1	40	18	0	75.3	1.68	168	26.6794	88.4	0	21	17	163	61.3	1.58522	244	6.30984	110	1.2419	5.6	37.708	1	2	8.60245	229.508	99	5.49549	154	104.5	NA	1	0	3290	9.0137
12724	0	40	12	0	58.8	1.6	160	22.9688	70.5	0	14	20	11	62.1	1.60591	208	5.37888	43	0.48547	5.1	32.243	1	1	7.54539	173.308	88	4.88488	143	98	NA	1	0	3244	8.88767
12728	0	50	0	0	63.6	1.519	151.9	27.564	93.8	0	17	26	9	52.2	1.34989	204	5.27544	62	0.69998	5.5	36.615	1	1	7.84071	216.121	82	4.55182	165.5	102	NA	1	0	596	1.63288
12740	1	49	0	1	81.1	1.707	170.7	27.8326	90.7	0	25	23	17	51.3	1.32662	223	5.76678	60	0.6774	5.1	32.243	1	2	8.00637	222.838	100	5.551	159.5	100.5	NA	1	0	2935	8.0411
12745	1	54	0	0	60.6	1.732	173.2	20.2012	76.5	0	17	19	18	32.6	0.843036	219	5.66334	153	1.72737	5.8	39.894	1	3	8.84815	178.743	91	5.05141	139	94.5	NA	1	0	3282	8.99178
12747	1	60	1	1	74.5	1.611	161.1	28.7055	92.7	0	36	26	23	45.6	1.17922	235	6.0771	172	1.94188	5.6	37.708	1	1	9.07932	260.626	102	5.66202	149.5	96	NA	1	0	362	0.991781
12798	1	47	66	0	76.7	1.676	167.6	27.3053	86	0	27	19	21	38.6	0.998196	210	5.4306	263	2.96927	4.8	28.964	1	2	9.43288	257.568	95	5.27345	143.5	88.5	NA	1	0	1733	4.74795
12805	1	43	1	1	93	1.821	182.1	28.0455	94.3	0	44	31	24	31.2	0.806832	206	5.32716	121	1.36609	5.5	36.615	1	3	8.76608	245.849	106	5.88406	140	84	NA	1	0	3056	8.3726
12819	1	47	245	0	57.5	1.579	157.9	23.0624	77.2	1	14	17	17	53.2	1.37575	213	5.50818	93	1.04997	5.5	36.615	3	3	8.42442	194.287	98	5.43998	144.5	92	NA	1	0	3291	9.01644
12829	0	46	0	0	45.5	1.509	150.9	19.9817	69.8	0	21	24	10	74.7	1.93174	224	5.79264	34	0.38386	5	31.15	1	1	7.33302	146.526	90	4.9959	142	95	NA	1	0	3301	9.04384
12837	1	59	154	0	65.5	1.715	171.5	22.2696	81.9	0	20	19	18	53.5	1.38351	206	5.32716	67	0.75643	5.1	32.243	3	2	8.0224	178.656	91	5.05141	162.5	99	NA	1	0	1126	3.08493
12845	1	49	35	1	80	1.701	170.1	27.6491	95	0	22	19	64	44.7	1.15594	263	6.80118	295	3.33055	5.8	39.894	1	1	9.65727	267.015	106	5.88406	144.5	95	NA	1	0	3300	9.0411
12901	1	41	308	0	73.3	1.771	177.1	23.3704	82.6	0	29	22	99	43.3	1.11974	200	5.172	62	0.69998	4.8	28.964	4	1	7.98786	186.68	95	5.27345	171	108.5	NA	1	0	3243	8.88493
12920	0	52	12	0	54.1	1.537	153.7	22.9007	70	0	13	19	11	61.2	1.58263	218	5.63748	44	0.49676	4.8	28.964	1	1	7.50988	171.982	83	4.60733	146.5	88.5	NA	1	0	2191	6.00274
12932	1	39	54	1	82.4	1.721	172.1	27.8205	91.3	0	24	21	34	41.3	1.06802	195	5.0427	185	2.08865	5.1	32.243	1	3	9.03807	251.444	91	5.05141	138.5	90.5	NA	1	0	3109	8.51781
12942	1	50	33.4	0	83.6	1.74	174	27.6126	89.5	1	20	21	22	55.5	1.43523	273	7.05978	135	1.52415	5.2	33.336	1	2	8.89426	245.594	108	5.99508	147.5	90.5	NA	1	0	2878	7.88493
12956	0	55	68.25	0	49.4	1.693	169.3	17.2351	67.2	1	15	25	11	67.3	1.74038	205	5.3013	32	0.36128	5.1	32.243	1	1	7.45472	128.483	108	5.99508	142	79.5	NA	1	0	2640	7.23288
12969	1	64	154	1	80.1	1.714	171.4	27.2653	98.5	1	18	22	15	50.6	1.30852	198	5.12028	83	0.93707	4.7	27.871	3	2	8.34081	227.415	101	5.60651	141.5	87.5	NA	1	0	1036	2.83836
13022	0	56	66	1	80.3	1.641	164.1	29.8194	98	0	16	23	17	68.7	1.77658	217	5.61162	165	1.86285	5.6	37.708	1	1	9.07624	270.648	106	5.88406	152.5	92.5	NA	1	0	2538	6.95342
13090	1	51	110	0	59.3	1.656	165.6	21.6239	76.5	1	9	22	94	35.8	0.925788	185	4.7841	372	4.19988	5.7	38.801	2	3	9.85072	213.011	102	5.66202	155.5	96	NA	1	0	2970	8.13699
13121	1	43	0	0	66.7	1.73	173	22.2861	80.5	0	13	16	12	34.2	0.884412	188	4.86168	95	1.07255	5.5	36.615	1	1	8.43544	187.993	97	5.38447	164	107	NA	1	0	2941	8.05753
13142	1	36	44	1	83.8	1.707	170.7	28.7592	86.5	0	26	25	57	42.4	1.09646	228	5.89608	411	4.64019	5	31.15	1	2	9.92057	285.308	99	5.49549	132	91	NA	1	0	3049	8.35342
13145	1	63	245	1	71.9	1.59	159	28.4403	88	0	13	20	15	49.2	1.27231	247	6.38742	263	2.96927	5.9	40.987	3	2	9.47413	269.447	99	5.49549	139.5	93.5	NA	1	0	2953	8.09041
13171	1	55	1	1	69.2	1.705	170.5	23.8044	84.2	0	16	15	16	51.7	1.33696	219	5.66334	96	1.08384	5.2	33.336	1	1	8.4038	200.047	93	5.16243	146.5	94.5	NA	1	0	1454	3.98356
13178	0	39	0	0	47.5	1.597	159.7	18.6245	66.5	0	10	14	10	55.6	1.43782	268	6.93048	44	0.49676	5.5	36.615	1	1	7.73543	144.068	104	5.77304	141	84	NA	1	0	2132	5.8411
13184	1	48	0	0	65	1.674	167.4	23.1954	80.5	0	18	18	25	43	1.11198	218	5.63748	84	0.94836	5.4	35.522	1	2	8.3724	194.201	103	5.71753	142	95	NA	1	0	406	1.11233
13219	0	52	0	1	49.4	1.527	152.7	21.186	71	0	23	17	21	43.9	1.13525	204	5.27544	111	1.25319	5.5	36.615	1	1	8.54898	181.119	93	5.16243	150	101	NA	1	0	2654	7.27123
13310	1	41	22	1	62.7	1.674	167.4	22.3747	78.5	0	33	26	17	43.3	1.11974	197	5.09442	107	1.20803	5.6	37.708	1	1	8.52298	190.699	94	5.21794	160	97.5	NA	1	0	2919	7.99726
13351	0	50	0	0	62.4	1.602	160.2	24.3142	79	0	10	18	11	75.4	1.94984	239	6.18054	53	0.59837	4.8	28.964	1	1	7.788	189.359	91	5.05141	156.5	98	NA	1	0	2911	7.97534
13354	1	59	315	0	68.3	1.686	168.6	24.0273	79	0	19	21	30	54.7	1.41454	169	4.37034	137	1.54673	4.8	28.964	4	2	8.66949	208.305	85	4.71835	144	94.5	NA	1	0	1579	4.32603
13441	1	54	22	0	73.1	1.848	184.8	21.4049	80	1	18	26	14	66.3	1.71452	201	5.19786	29	0.32741	5.8	39.894	1	2	7.17396	153.558	90	4.9959	146	91.5	NA	1	0	364	0.99726
13473	1	41	126	1	83.5	1.717	171.7	28.3234	90.5	1	49	28	51	55.4	1.43264	198	5.12028	97	1.09513	4.9	30.057	2	2	8.43544	238.921	95	5.27345	148.5	95	NA	1	0	2879	7.88767
13482	0	55	0	1	52.7	1.536	153.6	22.3372	75	1	13	19	17	50	1.293	176	4.55136	117	1.32093	5.2	33.336	1	3	8.51168	190.127	85	4.71835	138	93	NA	1	0	2926	8.01644
13503	1	41	1	0	47.6	1.648	164.8	17.5264	67.5	0	10	17	14	62.7	1.62142	186	4.80996	48	0.54192	5.1	32.243	1	1	7.78322	136.412	100	5.551	141	92	NA	1	0	2912	7.97808
13543	1	35	36	0	79.4	1.794	179.4	24.6704	87.5	0	18	28	26	29.6	0.765456	155	4.0083	275	3.10475	4.9	30.057	1	1	9.51874	234.831	99	5.49549	140.5	92.5	NA	1	0	2745	7.52055
13572	1	53	399	1	83.1	1.785	178.5	26.081	93	0	31	28	31	40.8	1.05509	222	5.74092	240	2.7096	5	31.15	4	3	9.30928	242.796	92	5.10692	138.5	93.5	NA	1	0	1228	3.36438
13584	1	49	1	0	63.1	1.692	169.2	22.0409	87	0	16	25	17	60.2	1.55677	213	5.50818	55	0.62095	4.8	28.964	1	3	7.76853	171.225	86	4.77386	139	96	NA	1	0	2877	7.88219
13597	0	60	1	0	54.3	1.502	150.2	24.0691	68.5	1	10	16	18	49.7	1.28524	223	5.76678	71	0.80159	5.1	32.243	1	1	8.10213	195.011	93	5.16243	140.5	84.5	NA	1	0	980	2.68493
13615	1	42	0	1	98	1.693	169.3	34.191	110	0	39	26	30	46.2	1.19473	238	6.15468	177	1.99833	5.8	39.894	1	1	9.17435	313.68	109	6.05059	146.5	89	NA	1	0	1477	4.04658
13621	1	58	18	0	60.3	1.616	161.6	23.0906	77.5	0	23	22	48	57.9	1.49729	215	5.5599	41	0.46289	5.4	35.522	1	2	7.60539	175.613	98	5.43998	138	90	NA	1	0	2938	8.04932
13630	1	35	72	1	70.2	1.619	161.9	26.782	74	0	32	24	42	55	1.4223	218	5.63748	67	0.75643	5.2	33.336	2	1	7.94236	212.713	84	4.66284	157	102.5	NA	1	0	2926	8.01644
13644	1	57	110	0	61.1	1.628	162.8	23.0533	79.5	0	12	18	24	57	1.47402	171	4.42206	39	0.44031	5.5	36.615	2	2	7.41307	170.895	85	4.71835	128	90.5	NA	1	0	1560	4.27397
13711	1	57	280	0	49.2	1.689	168.9	17.2467	69.5	0	16	23	16	69.2	1.78951	185	4.7841	33	0.37257	5	31.15	4	3	7.33596	126.521	93	5.16243	127	91.5	NA	1	0	413	1.13151
13781	1	36	295	0	76.4	1.63	163	28.7553	86.5	0	21	21	37	40.7	1.0525	228	5.89608	163	1.84027	5.5	36.615	4	2	9.06404	260.639	106	5.88406	161	99	NA	1	0	3005	8.23288
13796	1	60	154	0	62.3	1.59	159	24.643	82	0	13	17	21	53.5	1.38351	173	4.47378	45	0.50805	5.4	35.522	3	2	7.77695	191.648	106	5.88406	140.5	96	NA	1	0	3014	8.25753
13804	1	58	1	0	63.2	1.585	158.5	25.157	84	0	19	25	21	53	1.37058	231	5.97366	64	0.72256	5.7	38.801	1	2	8.0507	202.531	98	5.43998	139.5	91.5	NA	1	0	356	0.975342
13806	0	51	0	0	54.6	1.585	158.5	21.7337	79	0	27	30	18	55.2	1.42747	290	7.4994	152	1.71608	5.1	32.243	1	3	8.83054	191.921	90	4.9959	141	99	NA	1	0	1134	3.10685
13825	1	52	54	1	86.5	1.769	176.9	27.6414	90	1	17	22	19	35.9	0.928374	268	6.93048	458	5.17082	5.6	37.708	1	1	10.0972	279.1	106	5.88406	133.5	90.5	NA	1	0	2226	6.09863
13835	0	55	0	1	61.8	1.581	158.1	24.7243	89	1	15	23	23	51.8	1.33955	151	3.90486	43	0.48547	5.9	40.987	1	1	7.68317	189.961	101	5.60651	159.5	95	NA	1	0	719	1.96986
13860	1	56	84	1	67.5	1.733	173.3	22.4754	86.5	0	18	21	22	37.9	0.980094	168	4.34448	87	0.98223	4.7	27.871	2	3	8.22711	184.907	86	4.77386	138.5	90.5	NA	1	0	708	1.93973
13872	1	58	0	0	55.8	1.618	161.8	21.3146	73	0	29	17	32	53	1.37058	224	5.79264	89	1.00481	5.4	35.522	1	1	8.39061	178.842	99	5.49549	140	92.5	NA	1	0	1106	3.03014
13875	1	56	105	0	66.2	1.701	170.1	22.8796	82	0	23	22	45	54.3	1.4042	261	6.74946	148	1.67092	5	31.15	2	2	8.89918	203.61	99	5.49549	143	88	NA	1	0	711	1.94795
13907	0	54	0	0	49.6	1.491	149.1	22.3114	75	0	19	25	13	65.7	1.699	239	6.18054	44	0.49676	5.4	35.522	1	1	7.59085	169.362	90	4.9959	152	94.5	NA	1	0	2903	7.95342
13934	1	70	329	0	63.9	1.65	165	23.4711	88	1	25	35	68	75.5	1.95243	172	4.44792	51	0.57579	5.7	38.801	4	2	7.92081	185.91	108	5.99508	150.5	97.5	NA	1	0	413	1.13151
13941	1	45	1	1	81.7	1.75	175	26.6776	92	0	16	18	20	58.7	1.51798	231	5.97366	53	0.59837	4.9	30.057	1	2	7.83102	208.912	95	5.27345	144.5	86.5	NA	1	0	3044	8.33973
14029	1	47	36	0	79.7	1.815	181.5	24.1939	92	0	28	20	44	36.1	0.933546	197	5.09442	113	1.27577	5.1	32.243	1	1	8.6882	210.201	105	5.82855	135	92.5	NA	1	0	2981	8.16712
14036	1	41	399	0	80.2	1.751	175.1	26.1579	94	0	25	22	22	48	1.24128	183	4.73238	135	1.52415	5.7	38.801	4	3	8.80725	230.379	99	5.49549	167.5	101	NA	1	0	2542	6.96438
14090	1	43	175	0	70.6	1.781	178.1	22.2575	85.5	0	17	21	22	65.9	1.70417	218	5.63748	70	0.7903	5.5	36.615	3	2	8.20931	182.719	105	5.82855	155.5	97	NA	1	0	2394	6.5589
14143	1	47	105	0	67.3	1.666	166.6	24.2474	80	1	27	22	22	39.6	1.02406	223	5.76678	109	1.23061	5.2	33.336	2	2	8.51999	206.588	92	5.10692	132	92	NA	1	0	2925	8.0137
14173	0	51	18	0	50.6	1.518	151.8	21.9587	73	0	18	23	16	68	1.75848	246	6.36156	96	1.08384	6	42.08	1	1	8.39299	184.299	92	5.10692	138.5	94	NA	1	0	1441	3.94795
14204	1	37	1	1	70.9	1.643	164.3	26.2646	87.5	0	47	24	27	56.3	1.45592	191	4.93926	66	0.74514	5	31.15	1	1	8.06086	211.715	96	5.32896	162.5	100.5	NA	1	0	1077	2.95068
14222	1	38	8.4	1	99.5	1.724	172.4	33.4772	106	0	31	22	25	43.5	1.12491	233	6.02538	85	0.95965	5.2	33.336	1	1	8.27129	276.899	92	5.10692	140	88.5	NA	1	0	2604	7.13425
14234	1	64	308	0	75.1	1.719	171.9	25.4149	87.5	0	24	23	30	65.7	1.699	259	6.69774	68	0.76772	5.8	39.894	4	1	8.18032	207.902	105	5.82855	159.5	101	NA	1	0	2937	8.04658
14245	1	53	276	0	82	1.773	177.3	26.0853	94	0	36	26	137	30.8	0.796488	190	4.9134	439	4.95631	5.5	36.615	3	2	9.98647	260.5	99	5.49549	153	93.5	NA	1	0	2471	6.76986
14247	1	40	54	1	102.7	1.652	165.2	37.6314	110	0	50	29	58	70.4	1.82054	213	5.50818	86	0.97094	5.9	40.987	1	3	8.44333	317.734	108	5.99508	141	90.5	NA	1	0	2497	6.8411
14318	1	61	315.14	0	65.3	1.665	166.5	23.5551	82.5	0	11	19	22	43.8	1.13267	203	5.24958	86	0.97094	5.1	32.243	4	2	8.27206	194.849	91	5.05141	141.5	92.5	NA	1	0	205	0.561644
14331	1	42	0	1	98.9	1.82	182	29.8575	105	0	35	18	36	59.8	1.54643	248	6.41328	161	1.81769	5.4	35.522	1	3	8.95261	267.302	96	5.32896	154	106.5	NA	1	0	2844	7.79178
14367	1	53	203	1	72.9	1.727	172.7	24.4423	84	0	45	23	61	53.8	1.39127	221	5.71506	113	1.27577	6	42.08	3	2	8.70707	212.821	107	5.93957	148.5	92	NA	1	0	2466	6.75616
14370	1	37	126	0	68.3	1.717	171.7	23.1676	78	0	32	21	48	66.5	1.71969	217	5.61162	50	0.5645	4.9	30.057	2	2	7.78322	180.318	96	5.32896	149	95.5	NA	1	0	2833	7.76164
14399	0	63	0	0	54.1	1.542	154.2	22.7525	72.5	0	21	16	13	70.7	1.8283	218	5.63748	74	0.83546	5	31.15	1	1	8.13271	185.039	92	5.10692	163	95	NA	1	0	1409	3.86027
14419	1	39	1	1	84.2	1.735	173.5	27.9713	96	0	70	36	77	44.3	1.1456	220	5.6892	241	2.72089	5.5	36.615	1	3	9.43604	263.939	104	5.77304	141	85	NA	1	0	2233	6.11781
14432	1	44	0	0	70.3	1.731	173.1	23.4618	83	1	35	23	29	38.3	0.990438	233	6.02538	97	1.09513	5.2	33.336	1	1	8.43544	197.911	95	5.27345	146	92.5	NA	1	0	2577	7.06027
14447	1	29	1	1	70.5	1.794	179.4	21.905	86.5	0	36	18	23	50.1	1.29559	194	5.01684	131	1.47899	5.6	37.708	1	1	8.72534	191.129	94	5.21794	141	77	NA	1	0	366	1.00274
14456	1	40	1	1	68.9	1.61	161	26.5808	84.5	0	34	20	29	52.9	1.36799	202	5.22372	86	0.97094	4.9	30.057	1	2	8.41516	223.681	105	5.82855	149	95.5	NA	1	0	2600	7.12329
14478	0	49	245	0	49.3	1.531	153.1	21.0328	81.5	1	13	19	16	78.3	2.02484	209	5.40474	103	1.16287	5.5	36.615	3	1	8.54675	179.762	100	5.551	154	91.5	NA	1	0	2543	6.96712
14485	1	37	154	0	56.1	1.628	162.8	21.1667	74	0	26	25	70	80.2	2.07397	223	5.76678	118	1.33222	5.2	33.336	3	3	8.72193	184.615	104	5.77304	143	99.5	NA	1	0	1115	3.05479
14517	0	52	0	0	49.9	1.615	161.5	19.1318	67	1	11	14	16	67.4	1.74296	230	5.9478	62	0.69998	6.1	43.173	1	1	7.97728	152.62	94	5.21794	148.5	87.5	NA	1	0	1729	4.73699
14518	0	55	0	0	54.2	1.492	149.2	24.3479	80	0	16	20	27	73.3	1.89554	323	8.35278	85	0.95965	6	42.08	1	1	8.38423	204.139	103	5.71753	251	156	NA	1	0	1693	4.63836
14530	0	52	0	1	88.3	1.604	160.4	34.3204	108.5	1	37	24	24	68.6	1.774	191	4.93926	95	1.07255	5.8	39.894	1	1	8.36054	286.937	90	4.9959	148.5	91	NA	1	0	1383	3.78904
14547	0	49	0	0	79.2	1.519	151.9	34.3249	101	1	19	24	15	65.5	1.69383	269	6.95634	45	0.50805	5.6	37.708	1	1	7.66739	263.183	95	5.27345	200.5	120.5	NA	1	0	365	1
14568	1	30	90	1	93	1.786	178.6	29.1555	93	0	35	23	40	45.3	1.17146	181	4.68066	124	1.39996	5.4	35.522	2	3	8.70185	253.706	97	5.38447	137.5	90	NA	1	0	2609	7.14795
14571	1	41	1	1	69.1	1.723	172.3	23.276	84	0	26	21	18	56.2	1.45333	208	5.37888	87	0.98223	4.9	30.057	1	1	8.37793	195.004	100	5.551	154	99	NA	1	0	406	1.11233
14609	0	41	1	0	52.7	1.641	164.1	19.5701	69.5	1	16	16	12	78.6	2.0326	176	4.55136	18	0.20322	5.9	40.987	1	1	6.78219	132.728	98	5.43998	158	104.5	NA	1	0	1099	3.01096
14626	1	45	381	0	73.6	1.761	176.1	23.7334	80.5	0	46	24	82	39.8	1.02923	217	5.61162	120	1.3548	5.6	37.708	4	1	8.7483	207.627	105	5.82855	145	97.5	NA	1	0	1829	5.01096
14638	0	66	0	0	43.5	1.454	145.4	20.576	68.5	0	17	22	14	52.8	1.36541	245	6.3357	90	1.0161	5.8	39.894	1	1	8.36054	172.026	95	5.27345	145.5	88	NA	1	0	2659	7.28493
14651	0	47	0	0	50.2	1.594	159.4	19.7573	72	0	17	20	12	47.8	1.23611	198	5.12028	95	1.07255	5.2	33.336	1	3	8.27957	163.582	83	4.60733	141	92	NA	1	0	2547	6.97808
14653	0	54	36	1	69.2	1.574	157.4	27.9317	94.5	0	25	22	16	46.3	1.19732	214	5.53404	138	1.55802	5.2	33.336	1	1	8.61613	240.663	80	4.4408	145	84.5	NA	1	0	1405	3.84932
14672	0	36	60	0	50.4	1.604	160.4	19.5894	68	0	16	14	28	88.2	2.28085	199	5.14614	38	0.42902	5.4	35.522	1	1	7.53956	147.696	99	5.49549	141.5	89.5	NA	1	0	1204	3.29863
14728	1	55	1	1	69	1.625	162.5	26.1302	87.5	1	16	18	15	48.4	1.25162	163	4.21518	56	0.63224	5.5	36.615	1	1	7.95718	207.922	102	5.66202	141	94.5	NA	1	0	2547	6.97808
14734	1	48	126	0	59.8	1.671	167.1	21.4165	77.5	0	19	16	20	52.4	1.35506	165	4.2669	55	0.62095	5	31.15	2	3	7.90931	169.39	99	5.49549	124.5	91	NA	1	0	1477	4.04658
14753	1	32	1	0	80.7	1.652	165.2	29.5701	90	1	42	40	15	20.2	0.522372	263	6.80118	94	1.06126	4.7	27.871	1	1	8.37194	247.559	92	5.10692	145	83.5	NA	1	0	2674	7.32603
14756	1	50	0	0	60.3	1.7	170	20.8651	77	1	22	22	31	39.7	1.02664	182	4.70652	53	0.59837	5.4	35.522	1	3	7.87226	164.255	99	5.49549	153.5	96	NA	1	0	1107	3.03288
14763	1	33	90	0	73.6	1.706	170.6	25.2883	81	0	16	16	16	47.7	1.23352	145	3.7497	92	1.03868	4.6	26.778	2	3	8.38252	211.98	95	5.27345	141	91	NA	1	0	2170	5.94521
14840	1	37	12	0	69.3	1.699	169.9	24.0075	88	0	46	35	21	33	0.85338	156	4.03416	83	0.93707	5.4	35.522	1	1	8.24748	198.001	92	5.10692	171.5	105	NA	1	0	1888	5.1726
14842	1	35	0	1	108.8	1.789	178.9	33.9945	109.5	0	87	43	23	39.4	1.01888	231	5.97366	139	1.56931	5.4	35.522	1	3	8.8465	300.732	100	5.551	142.5	96	NA	1	0	2492	6.8274
14861	0	53	0	0	46.5	1.447	144.7	22.2083	74	1	20	21	13	43	1.11198	214	5.53404	145	1.63705	5.5	36.615	1	1	8.82688	196.03	94	5.21794	140	85	NA	1	0	2525	6.91781
14866	1	47	126	1	68.9	1.695	169.5	23.9817	83	0	25	17	26	41.3	1.06802	259	6.69774	184	2.07736	5.6	37.708	2	1	9.14676	219.355	102	5.66202	142	89.5	NA	1	0	759	2.07945
14874	0	60	0	0	55.1	1.562	156.2	22.5834	74.5	0	16	21	14	72.2	1.86709	191	4.93926	49	0.55321	5.2	33.336	1	1	7.68731	173.606	89	4.94039	154.5	90	NA	1	0	2619	7.17534
14878	1	52	105	1	107.7	1.868	186.8	30.8647	103	0	19	14	34	41.3	1.06802	246	6.36156	148	1.67092	6	42.08	2	3	8.91919	275.288	101	5.60651	158	106.5	NA	1	0	1092	2.99178
14893	1	70	17.5	0	53.4	1.504	150.4	23.6073	81.5	0	31	23	93	40.6	1.04992	158	4.08588	49	0.55321	5.2	33.336	1	1	7.79379	183.99	99	5.49549	152.5	80.5	NA	1	0	1093	2.99452
14946	0	48	0	1	68.8	1.545	154.5	28.8225	90	0	20	20	13	52.8	1.36541	196	5.06856	91	1.02739	5.2	33.336	1	1	8.31752	239.732	90	4.9959	153	91.5	NA	1	0	370	1.0137
14967	1	51	1	1	68.9	1.705	170.5	23.7012	78.5	0	20	22	22	49.3	1.2749	213	5.50818	198	2.23542	5.4	35.522	1	2	9.18009	217.579	98	5.43998	142	96	NA	1	0	2554	6.99726
14972	1	51	168	0	66.8	1.761	176.1	21.5406	79	1	13	14	16	59	1.52574	196	5.06856	36	0.40644	5.2	33.336	3	1	7.50549	161.673	101	5.60651	147	97.5	NA	1	0	2557	7.00548
14983	1	39	84	1	87.5	1.717	171.7	29.6802	95	0	28	19	20	57.9	1.49729	178	4.60308	71	0.80159	5.6	37.708	2	1	8.25166	244.911	108	5.99508	171.5	106.5	NA	1	0	393	1.07671
15008	0	45	24	0	66.2	1.538	153.8	27.9863	83	0	17	19	13	50.6	1.30852	191	4.93926	68	0.76772	5.7	38.801	1	1	8.10107	226.719	97	5.38447	141	83.5	NA	1	0	2213	6.06301
15030	0	53	0	0	73.7	1.612	161.2	28.362	94.5	0	26	39	31	49	1.26714	237	6.12882	79	0.89191	6.3	45.359	1	1	8.29142	235.162	101	5.60651	154.5	94.5	NA	1	0	700	1.91781
15088	1	36	1	1	85.7	1.735	173.5	28.4696	98	0	41	29	55	29.3	0.757698	192	4.96512	238	2.68702	5.1	32.243	1	3	9.28998	264.482	91	5.05141	161.5	101	NA	1	0	378	1.03562
15100	1	56	90	0	69	1.645	164.5	25.4987	87	0	35	28	31	32.4	0.837864	158	4.08588	140	1.5806	5.2	33.336	2	2	8.7144	222.206	87	4.82937	161.5	103.5	NA	1	0	721	1.97534
15121	0	55	0	0	55.7	1.553	155.3	23.0947	78.5	0	26	29	18	58.4	1.51022	264	6.82704	101	1.14029	5.6	37.708	1	1	8.41061	194.24	89	4.94039	139	94.5	NA	1	0	673	1.84384
15147	1	48	238	0	68.3	1.805	180.5	20.9636	75.5	0	18	17	20	59.8	1.54643	198	5.12028	79	0.89191	5.1	32.243	3	2	8.28147	173.61	100	5.551	147.5	103	NA	1	0	1477	4.04658
15167	1	35	355	0	91.2	1.785	178.5	28.6232	98	1	42	39	33	45	1.1637	205	5.3013	161	1.81769	5.4	35.522	4	1	8.97322	256.843	98	5.43998	145.5	93.5	NA	1	0	746	2.04384
15196	1	63	171	0	57.2	1.635	163.5	21.3974	73.5	1	17	26	18	91.3	2.36102	232	5.99952	97	1.09513	5.6	37.708	3	3	8.38137	179.339	90	4.9959	148	91	NA	1	0	460	1.26027
15197	1	49	1	0	86.1	1.777	177.7	27.2664	91.5	0	23	20	21	42.8	1.10681	201	5.19786	86	0.97094	5.4	35.522	1	3	8.26101	225.248	90	4.9959	158	105.5	NA	1	0	2254	6.17534
15238	1	59	126	0	68.3	1.649	164.9	25.1177	85	0	18	17	38	43.1	1.11457	159	4.11174	133	1.50157	5.4	35.522	2	3	8.85116	222.321	105	5.82855	166	107.5	NA	1	0	1132	3.10137
15242	1	53	168	0	66.4	1.707	170.7	22.7877	82.5	0	22	24	20	55.9	1.44557	161	4.16346	120	1.3548	4.9	30.057	3	3	8.69951	198.242	100	5.551	164	97.5	NA	1	0	1096	3.00274
15308	1	58	154	0	73.8	1.719	171.9	24.9749	86	0	24	20	23	55.5	1.43523	214	5.53404	127	1.43383	5.1	32.243	3	2	8.77601	219.18	102	5.66202	140.5	97	NA	1	0	2492	6.8274
15312	1	39	0	1	72.3	1.68	168	25.6165	86	0	80	38	65	45.3	1.17146	279	7.21494	296	3.34184	5.6	37.708	1	1	9.67934	247.951	108	5.99508	141.5	94	NA	1	0	2338	6.40548
15316	1	49	0	0	73.7	1.682	168.2	26.0505	93	0	28	30	16	28.9	0.747354	131	3.38766	68	0.76772	5.1	32.243	1	1	7.95718	207.288	84	4.66284	137	92	NA	1	0	2526	6.92055
15331	1	53	1	0	68	1.712	171.2	23.2007	87	0	27	25	17	48.8	1.26197	148	3.82728	75	0.84675	5.2	33.336	1	3	8.1352	188.742	91	5.05141	149	90	NA	1	0	357	0.978082
15354	1	51	12.3667	1	80.1	1.706	170.6	27.5216	89.5	0	36	22	23	46.2	1.19473	237	6.12882	109	1.23061	4.8	28.964	1	1	8.45255	232.628	86	4.77386	150	104	NA	1	0	1091	2.98904
15419	1	35	1	1	78.7	1.845	184.5	23.1197	86	0	38	31	45	47.6	1.23094	185	4.7841	137	1.54673	5.7	38.801	1	2	8.90896	205.973	108	5.99508	147	81.5	NA	1	0	2099	5.75068
15430	1	29	18	1	85.2	1.761	176.1	27.4739	89	0	63	31	96	37.5	0.96975	210	5.4306	108	1.21932	4.9	30.057	1	2	8.59415	236.115	100	5.551	140	70	NA	1	0	2392	6.55342
15449	1	38	1	1	74.5	1.694	169.4	25.9615	84	0	31	26	25	54	1.39644	306	7.91316	141	1.59189	5.6	37.708	1	2	8.78821	228.155	93	5.16243	157.5	97	NA	1	0	2156	5.90685
15468	0	58	0	0	46.4	1.591	159.1	18.3306	64	0	20	23	17	98.6	2.5498	243	6.28398	44	0.49676	5.4	35.522	1	1	7.64492	140.136	95	5.27345	155.5	97	NA	1	0	1470	4.0274
15473	1	35	12	1	89.2	1.657	165.7	32.4878	94	0	103	51	46	37	0.95682	308	7.96488	202	2.28058	5.7	38.801	1	3	9.18983	298.557	97	5.38447	142	90	NA	1	0	715	1.9589
15478	1	35	22.75	1	67.4	1.718	171.8	22.8357	76	1	40	22	28	45.3	1.17146	163	4.21518	38	0.42902	5.4	35.522	1	1	7.50879	171.468	96	5.32896	146	90.5	NA	1	0	1463	4.00822
15493	1	35	180	1	75.3	1.695	169.5	26.2093	84	0	16	17	18	68.1	1.76107	182	4.70652	63	0.71127	5.5	36.615	3	3	7.99328	209.498	94	5.21794	157.5	88	NA	1	0	2219	6.07945
15501	0	56	0	0	58	1.534	153.4	24.6477	80	0	45	46	19	78.8	2.03777	257	6.64602	62	0.69998	5.8	39.894	1	1	7.96659	196.358	93	5.16243	152.5	92	NA	1	0	2492	6.8274
15509	1	45	378	0	54.4	1.709	170.9	18.6258	70	0	20	21	31	76.8	1.98605	197	5.09442	156	1.76124	4.7	27.871	4	3	8.84535	164.752	89	4.94039	189	115	NA	1	0	714	1.95616
15541	0	35	126	1	72.8	1.564	156.4	29.7617	89	0	42	68	121	41.3	1.06802	219	5.66334	95	1.07255	5.6	37.708	2	1	8.4659	251.96	100	5.551	188.5	104	NA	1	0	1818	4.98082
15547	1	41	0	0	65.1	1.687	168.7	22.8745	78	0	22	19	13	46.3	1.19732	193	4.99098	67	0.75643	5.2	33.336	1	2	8.05484	184.25	94	5.21794	140.5	86	NA	1	0	1854	5.07945
15592	1	35	180	1	87.8	1.784	178.4	27.587	98	0	41	26	30	53.9	1.39385	172	4.44792	56	0.63224	5.1	32.243	3	2	7.94733	219.243	101	5.60651	140.5	96.5	NA	1	0	2177	5.96438
15611	1	57	1	1	73.5	1.645	164.5	27.1616	83	0	50	37	29	43.3	1.11974	244	6.30984	190	2.1451	6	42.08	1	2	9.22671	250.612	107	5.93957	142	91	NA	1	0	2204	6.03836
15612	0	55	0	0	48.8	1.52	152	21.1219	66.5	0	16	23	13	71.1	1.83865	222	5.74092	51	0.57579	5.5	36.615	1	1	7.77128	164.144	93	5.16243	147	82	NA	1	0	2204	6.03836
15636	1	37	10.2667	1	86.4	1.763	176.3	27.7977	96	0	44	26	31	33.9	0.876654	183	4.73238	142	1.60318	5.2	33.336	1	3	8.8578	246.227	99	5.49549	144	89.5	NA	1	0	394	1.07945
15641	1	40	1	1	68.2	1.679	167.9	24.1926	76.5	0	18	20	40	45.4	1.17404	237	6.12882	152	1.71608	5.5	36.615	1	2	8.96546	216.898	103	5.71753	158	109	NA	1	0	2191	6.00274
15645	1	41	329	0	73.7	1.654	165.4	26.9399	91	0	40	32	43	56	1.44816	280	7.2408	165	1.86285	5.5	36.615	4	2	8.9454	240.988	93	5.16243	141.5	95	NA	1	0	1481	4.05753
15648	0	68	0	1	61.9	1.471	147.1	28.6065	96	0	22	20	14	72.4	1.87226	214	5.53404	52	0.58708	5.6	37.708	1	1	7.93093	226.876	107	5.93957	133	93.5	NA	1	0	1042	2.85479
15652	0	55	10.9667	0	41.2	1.638	163.8	15.3557	62	0	19	23	18	102.7	2.65582	267	6.90462	60	0.6774	5.7	38.801	1	2	8.01632	123.096	101	5.60651	156	87.5	NA	1	0	2227	6.10137
15662	0	35	0	0	50.6	1.583	158.3	20.1924	63.5	0	10	20	13	68	1.75848	174	4.49964	29	0.32741	4.9	30.057	1	1	7.1285	143.942	86	4.77386	143.5	97	NA	1	0	2072	5.67671
15665	0	44	0	0	47.3	1.572	157.2	19.1406	68	0	9	9	9	100	2.586	182	4.70652	34	0.38386	5.2	33.336	1	1	7.40792	141.792	97	5.38447	128	92	NA	1	0	1127	3.08767
15746	1	46	110	1	71.2	1.706	170.6	24.4637	83	0	32	30	104	41	1.06026	231	5.97366	252	2.84508	5.6	37.708	2	2	9.40063	229.974	96	5.32896	130	90	NA	1	0	1463	4.00822
15786	1	30	66	0	89.5	1.71	171	30.6077	98.5	0	22	21	22	46	1.18956	196	5.06856	83	0.93707	5.2	33.336	1	2	8.35067	255.595	102	5.66202	153	92	NA	1	0	1876	5.13973
15806	0	47	0	0	64.1	1.49	149	28.8726	92	0	13	23	12	68	1.75848	221	5.71506	27	0.30483	5.9	40.987	1	1	7.05704	203.755	86	4.77386	164.5	103	NA	1	0	1800	4.93151
15829	0	48	0	0	52.4	1.616	161.6	20.0654	78	0	8	14	12	65	1.6809	240	6.2064	56	0.63224	4.8	28.964	1	1	7.84306	157.374	91	5.05141	140.5	90	NA	1	0	2073	5.67945
15863	1	52	245	1	66.4	1.634	163.4	24.8693	81.5	0	23	23	24	44	1.13784	214	5.53404	98	1.10642	5.6	37.708	3	2	8.48694	211.064	99	5.49549	151	88	NA	1	0	2189	5.99726
15865	1	60	329	1	66.7	1.658	165.8	24.2637	81	1	24	25	22	46	1.18956	163	4.21518	45	0.50805	5.2	33.336	4	2	7.69848	186.794	98	5.43998	146	104.5	NA	1	0	783	2.14521
15877	1	55	220	0	71.2	1.613	161.3	27.366	84	0	35	35	96	56	1.44816	182	4.70652	117	1.32093	5.4	35.522	3	2	8.72299	238.713	105	5.82855	151.5	101	NA	1	0	711	1.94795
15878	1	47	285	1	86.3	1.748	174.8	28.2441	97	1	41	33	23	42	1.08612	189	4.88754	196	2.21284	5.4	35.522	4	1	9.12826	257.82	94	5.21794	157.5	92	NA	1	0	2148	5.88493
15881	1	65	126	1	52.4	1.584	158.4	20.8843	72	0	24	24	40	45	1.1637	177	4.57722	56	0.63224	5.2	33.336	2	2	7.93737	165.767	100	5.551	145.5	95	NA	1	0	2198	6.02192
15888	1	55	1	1	94.6	1.759	175.9	30.5745	98	0	17	22	26	35	0.9051	247	6.38742	226	2.55154	5.6	37.708	1	3	9.39083	287.12	106	5.88406	140.5	90.5	NA	1	0	2221	6.08493
15906	0	51	0	1	80.4	1.566	156.6	32.7848	107	0	26	27	72	49	1.26714	324	8.37864	224	2.52896	5.6	37.708	1	1	9.28285	304.336	96	5.32896	144.5	91	NA	1	0	734	2.01096
15942	1	56	60	1	84.5	1.762	176.2	27.2173	96	0	21	25	64	37	0.95682	202	5.22372	313	3.53377	5.4	35.522	1	3	9.73519	264.965	108	5.99508	154.5	96	NA	1	0	2135	5.84932
15952	1	52	1	1	85.2	1.722	172.2	28.7325	90.5	0	52	34	30	47	1.21542	234	6.05124	169	1.90801	5.5	36.615	1	2	9.11888	262.008	108	5.99508	152.5	105	NA	1	0	1128	3.09041
15956	1	45	235	0	83.4	1.793	179.3	25.9421	90	1	45	40	74	55	1.4223	152	3.93072	87	0.98223	5.5	36.615	3	3	8.37793	217.341	100	5.551	137	91	NA	1	0	1788	4.89863
15974	1	53	308	1	71	1.657	165.7	25.8591	92	0	39	29	198	62	1.60332	241	6.23226	104	1.17416	5.4	35.522	4	2	8.56636	221.518	101	5.60651	165	104.5	NA	1	0	362	0.991781
15982	1	59	1	0	65.2	1.67	167	23.3784	83	1	16	17	16	41	1.06026	186	4.80996	72	0.81288	5.4	35.522	1	2	8.24696	192.801	106	5.88406	141	91	NA	1	0	365	1
16013	1	55	0	1	85.4	1.732	173.2	28.4683	89	0	65	45	43	37	0.95682	222	5.74092	74	0.83546	4.9	30.057	1	3	8.15421	232.137	94	5.21794	141.5	89.5	NA	1	0	1067	2.92329
16039	1	50	4.2	1	72.4	1.643	164.3	26.8203	89	0	72	46	30	43	1.11198	198	5.12028	66	0.74514	5.1	32.243	1	1	8.0183	215.053	92	5.10692	141	94.5	NA	1	0	1064	2.91507
16049	1	37	200	0	79.1	1.757	175.7	25.6232	86.5	0	30	33	55	46	1.18956	208	5.37888	106	1.19674	5.4	35.522	3	1	8.56541	219.473	99	5.49549	139	90	NA	1	0	749	2.05205
16102	1	57	0	0	72.6	1.673	167.3	25.9385	90	0	18	28	17	48	1.24128	207	5.35302	50	0.5645	5.4	35.522	1	2	7.77275	201.613	95	5.27345	139	95	NA	1	0	1044	2.86027
16145	1	51	12	1	69.4	1.637	163.7	25.8978	84	1	27	27	30	58	1.49988	252	6.51672	114	1.28706	5.4	35.522	1	1	8.71588	225.722	107	5.93957	160.5	97.5	NA	1	0	2189	5.99726
16162	1	61	141	1	62.3	1.567	156.7	25.3717	82.5	0	19	22	36	51	1.31886	231	5.97366	120	1.3548	5	31.15	3	2	8.62694	218.88	93	5.16243	148	92.5	NA	1	0	368	1.00822
16198	1	61	1	0	49.1	1.586	158.6	19.5198	69	0	20	27	15	77	1.99122	225	5.8185	40	0.4516	5.8	39.894	1	2	7.48437	146.093	89	4.94039	140.5	86	NA	1	0	2069	5.66849
16209	1	53	0	1	86.8	1.708	170.8	29.7539	97	0	26	19	20	36	0.93096	217	5.61162	228	2.57412	5.1	32.243	1	1	9.38059	279.109	104	5.77304	147	100	NA	1	0	2180	5.9726
16230	1	39	154	0	68.2	1.662	166.2	24.6901	84.5	0	16	18	16	54	1.39644	195	5.0427	97	1.09513	5.2	33.336	3	1	8.53552	210.743	105	5.82855	146	92.5	NA	1	0	1876	5.13973
16279	1	37	66	0	85	1.753	175.3	27.6602	94	0	23	18	32	46	1.18956	210	5.4306	73	0.82417	5.5	36.615	1	1	8.21243	227.157	101	5.60651	146	89.5	NA	1	0	2079	5.69589
16281	1	43	27	1	79.3	1.647	164.7	29.2338	92	0	69	49	37	48	1.24128	237	6.12882	129	1.45641	5.5	36.615	1	1	8.79164	257.013	102	5.66202	136	90	NA	1	0	2216	6.07123
16290	1	51	399	0	80.1	1.769	176.9	25.5963	90	1	9	18	58	48	1.24128	182	4.70652	154	1.73866	5.4	35.522	4	3	9.00724	230.552	106	5.88406	141	96	NA	1	0	332	0.909589
16298	0	53	0	0	64.1	1.642	164.2	23.7745	89.5	0	19	26	13	44	1.13784	215	5.5599	89	1.00481	5.4	35.522	1	1	8.43022	200.424	103	5.71753	144.5	86.5	NA	1	0	1567	4.29315
16322	0	58	1	0	62.2	1.564	156.4	25.4283	89	0	16	22	16	53	1.37058	195	5.0427	88	0.99352	5.7	38.801	1	1	8.36916	212.813	98	5.43998	152.5	88.5	NA	1	0	366	1.00274
16360	0	44	0	0	56.3	1.62	162	21.4525	78	0	12	16	14	55	1.4223	207	5.35302	70	0.7903	5.1	32.243	1	1	8.14032	174.63	98	5.43998	127.5	95	NA	1	0	1892	5.18356
16384	1	56	206.5	1	82.7	1.723	172.3	27.857	88	0	37	25	42	40	1.0344	150	3.879	67	0.75643	5.2	33.336	3	3	8.03333	223.785	92	5.10692	132	91	NA	1	0	1773	4.85753
16389	1	40	168	0	72.6	1.745	174.5	23.8422	84	0	71	49	45	50	1.293	176	4.55136	40	0.4516	5.1	32.243	3	3	7.52833	179.492	93	5.16243	127.5	91.5	NA	1	0	1862	5.10137
16402	1	35	108	1	88.6	1.709	170.9	30.3354	91	0	107	53	127	47	1.21542	213	5.50818	169	1.90801	5.1	32.243	2	2	9.02172	273.677	98	5.43998	182	114.5	NA	1	0	2194	6.01096
16440	1	58	60	0	58.1	1.616	161.6	22.2481	77	0	12	23	30	57	1.47402	248	6.41328	64	0.72256	5.7	38.801	1	2	8.07091	179.563	100	5.551	141.5	90	NA	1	0	2221	6.08493
16447	1	61	0	0	62.9	1.673	167.3	22.4729	80	0	13	22	14	41	1.06026	274	7.08564	152	1.71608	5.1	32.243	1	2	8.94585	201.039	101	5.60651	142	94.5	NA	1	0	1933	5.29589
16469	0	39	0	0	52.8	1.666	166.6	19.0232	65.5	0	5	14	14	63	1.62918	181	4.68066	24	0.27096	5.2	33.336	1	1	7.13887	135.804	105	5.82855	139.5	91.5	NA	1	0	1916	5.24932
16488	1	37	233.8	0	60.2	1.647	164.7	22.1927	70	0	13	21	19	56	1.44816	185	4.7841	118	1.33222	4.7	27.871	3	1	8.54345	189.602	87	4.82937	141	93.5	NA	1	1	1746	4.78356
16500	1	35	245	1	74.8	1.631	163.1	28.1186	93	0	38	28	30	46	1.18956	196	5.06856	59	0.66611	5.1	32.243	3	1	7.98956	224.655	100	5.551	149	89	NA	1	0	1853	5.07671
16503	0	47	1	0	49.5	1.679	167.9	17.5592	68.5	1	16	23	14	65	1.6809	189	4.88754	86	0.97094	5.5	36.615	1	1	8.31508	146.006	95	5.27345	149.5	92.5	NA	1	0	1820	4.9863
16511	1	35	84	0	66	1.637	163.7	24.629	83	0	21	31	29	58	1.49988	225	5.8185	50	0.5645	5.4	35.522	2	3	7.82405	192.698	100	5.551	140.5	80.5	NA	1	0	2145	5.87671
16523	1	57	0	0	79.1	1.757	175.7	25.6232	97	0	14	15	19	42	1.08612	241	6.23226	94	1.06126	5.6	37.708	1	2	8.5415	218.86	109	6.05059	143.5	97	NA	1	0	735	2.0137
16551	1	45	0	1	76.8	1.731	173.1	25.6311	88.5	0	28	26	58	53	1.37058	220	5.6892	110	1.2419	5.1	32.243	1	2	8.51819	218.331	91	5.05141	176.5	120	NA	1	0	693	1.89863
16568	1	35	1	1	100.4	1.834	183.4	29.8494	95.5	0	20	24	19	51	1.31886	224	5.79264	99	1.11771	5.1	32.243	1	2	8.43457	251.767	93	5.16243	142	88.5	NA	1	0	1054	2.88767
16592	1	54	329	0	64	1.731	173.1	21.3592	79	0	16	24	24	51	1.31886	219	5.66334	245	2.76605	4.9	30.057	4	3	9.29675	198.571	89	4.94039	134	94	NA	1	0	1842	5.04658
16601	0	50	1	0	73.8	1.717	171.7	25.0332	89	0	14	20	10	44	1.13784	244	6.30984	145	1.63705	5	31.15	1	1	8.77222	219.597	89	4.94039	144.5	90.5	NA	1	0	1821	4.98904
16604	1	35	1	1	103.9	1.819	181.9	31.4015	102	0	55	28	59	41	1.06026	225	5.8185	163	1.84027	4.9	30.057	1	1	8.92239	280.176	92	5.10692	147	84.5	NA	1	0	1799	4.92877
16658	1	64	154	0	61.5	1.719	171.9	20.8125	80	0	18	25	50	37	0.95682	190	4.9134	209	2.35961	4.9	30.057	3	3	9.19248	191.318	94	5.21794	158.5	103.5	NA	1	0	1322	3.62192
16659	1	54	122.5	0	59.1	1.664	166.4	21.3442	77	0	17	24	21	76	1.96536	233	6.02538	123	1.38867	5.1	32.243	2	1	8.68339	185.34	96	5.32896	141.5	93	NA	1	0	739	2.02466
16666	1	59	0	0	70.1	1.686	168.6	24.6606	92	0	25	22	23	30	0.7758	257	6.64602	190	2.1451	4.9	30.057	1	3	9.11823	224.861	96	5.32896	143.5	90.5	NA	1	0	288	0.789041
16705	0	43	1	1	54	1.573	157.3	21.8241	74.5	0	22	21	18	64	1.65504	219	5.66334	48	0.54192	5.4	35.522	1	1	7.5725	165.263	81	4.49631	145	96.5	NA	1	0	1814	4.96986
16706	1	44	1	1	74.8	1.718	171.8	25.3428	87.5	1	50	48	23	46	1.18956	214	5.53404	77	0.86933	5.1	32.243	1	1	8.24578	208.971	99	5.49549	141	94.5	NA	1	0	1718	4.70685
16750	0	55	0	0	57.2	1.659	165.9	20.7828	80.5	0	18	24	14	68	1.75848	299	7.73214	85	0.95965	5.8	39.894	1	1	8.2928	172.347	94	5.21794	146.5	84.5	NA	1	0	577	1.58082
16751	0	58	0	0	63.2	1.573	157.3	25.5423	81	0	12	18	13	54	1.39644	216	5.58576	103	1.16287	5.5	36.615	1	1	8.45244	215.895	91	5.05141	140.5	89	NA	1	0	722	1.97808
16767	1	37	108	1	127.2	1.794	179.4	39.5223	121	0	28	23	18	41	1.06026	155	4.0083	48	0.54192	5.2	33.336	2	3	7.7424	305.998	96	5.32896	153.5	89	NA	1	0	1824	4.99726
16806	1	30	54	1	60.9	1.676	167.6	21.6805	75	0	40	25	22	54	1.39644	207	5.35302	79	0.89191	5	31.15	1	1	8.26127	179.108	98	5.43998	141	92	NA	1	0	1471	4.03014
16818	1	35	44	1	80.4	1.683	168.3	28.3849	90	1	27	23	36	40	1.0344	223	5.76678	121	1.36609	5.2	33.336	1	1	8.57998	243.542	88	4.88488	166	102	NA	1	0	1847	5.06027
16820	1	56	12	1	95.5	1.816	181.6	28.9582	97.5	1	39	36	21	37	0.95682	210	5.4306	52	0.58708	5.7	38.801	1	1	7.83281	226.824	97	5.38447	144.5	93	NA	1	0	371	1.01644
16839	1	37	110	0	62.8	1.702	170.2	21.6791	76	0	19	23	70	55	1.4223	198	5.12028	54	0.60966	4.9	30.057	2	3	7.90101	171.286	100	5.551	145	91	NA	1	0	1881	5.15342
16884	1	60	308	0	68.4	1.706	170.6	23.5016	79	1	14	21	30	51	1.31886	254	6.56844	53	0.59837	5.1	32.243	4	3	7.73149	181.703	86	4.77386	142	90	NA	1	0	391	1.07123
16943	1	46	12	1	76.3	1.665	166.5	27.523	87	0	35	20	13	36	0.93096	229	5.92194	127	1.43383	5.5	36.615	1	2	8.71539	239.874	96	5.32896	139.5	90	NA	1	0	1834	5.02466
16946	0	61	2.8	1	56.7	1.549	154.9	23.6309	75	0	22	25	13	68	1.75848	289	7.47354	114	1.28706	5.4	35.522	1	1	8.54286	201.875	90	4.9959	142	88	NA	1	0	352	0.964384
16966	1	30	1	1	84.7	1.787	178.7	26.5237	89	0	40	26	24	36	0.93096	291	7.52526	219	2.47251	5	31.15	1	3	9.2498	245.339	95	5.27345	134.5	90	NA	1	0	1805	4.94521
16985	1	49	154	0	71.7	1.726	172.6	24.0679	80	1	19	23	31	71	1.83606	168	4.34448	26	0.29354	4.9	30.057	3	2	7.0193	168.939	86	4.77386	148	98	NA	1	0	1099	3.01096
17028	1	35	1	1	108.9	1.745	174.5	35.7633	111	0	18	20	21	46	1.18956	230	5.9478	106	1.19674	5	31.15	1	3	8.4362	301.706	87	4.82937	143.5	94	NA	1	0	1819	4.98356
17032	1	43	189	0	73.3	1.713	171.3	24.9798	84	0	24	21	23	56	1.44816	206	5.32716	102	1.15158	5.5	36.615	3	1	8.59526	214.708	106	5.88406	135.5	96	NA	1	0	699	1.91507
17045	1	50	1	0	61.5	1.674	167.4	21.9464	75	0	27	23	24	47	1.21542	188	4.86168	161	1.81769	5.2	33.336	1	2	8.93155	196.016	94	5.21794	141.5	90.5	NA	1	0	329	0.90137
17056	1	48	154	0	60	1.729	172.9	20.0706	70	0	19	23	24	70	1.8102	192	4.96512	36	0.40644	5.2	33.336	3	2	7.5251	151.034	103	5.71753	147	92	NA	1	0	315	0.863014
17075	1	32	8.4	1	100	1.76	176	32.2831	100	0	174	99	129	52	1.34472	221	5.71506	111	1.25319	5.8	39.894	1	3	8.6315	278.651	101	5.60651	146	88.5	NA	1	0	1742	4.7726
17109	1	40	84	0	72.8	1.692	169.2	25.4291	87	0	22	22	30	60	1.5516	198	5.12028	81	0.91449	4.8	28.964	2	1	8.26565	210.188	96	5.32896	147.5	99	NA	1	0	1903	5.2137
17164	1	44	0	1	130.1	1.81	181	39.7119	123	0	25	25	34	48	1.24128	259	6.69774	99	1.11771	5.7	38.801	1	3	8.56541	340.148	106	5.88406	167	102.5	NA	1	0	1820	4.9863
17169	1	39	54	1	72.4	1.683	168.3	25.5606	77	1	22	20	14	49	1.26714	189	4.88754	58	0.65482	5.2	33.336	1	1	7.87816	201.37	91	5.05141	144.5	94.5	NA	1	0	1914	5.24384
17191	0	52	1	1	60.6	1.549	154.9	25.2563	78	0	23	28	16	68	1.75848	268	6.93048	65	0.73385	5.6	37.708	1	1	8.10621	204.733	102	5.66202	174	104	NA	1	0	1652	4.52603
17193	1	41	45.5	1	99.9	1.812	181.2	30.4263	99	0	30	27	53	32	0.82752	231	5.97366	229	2.58541	5.2	33.336	1	2	9.28387	282.474	94	5.21794	142.5	88.5	NA	1	0	396	1.08493
17247	1	39	90	1	112.9	1.741	174.1	37.2474	107	0	71	48	92	45	1.1637	242	6.25812	160	1.8064	5.6	37.708	2	1	8.94637	333.23	96	5.32896	151	90	NA	1	0	1877	5.14247
17293	1	48	280	0	78.3	1.787	178.7	24.5196	82	1	22	22	46	63	1.62918	214	5.53404	110	1.2419	5	31.15	4	2	8.68016	212.834	107	5.93957	134	94.5	NA	1	0	1078	2.95342
17322	1	65	28.5	1	80.1	1.741	174.1	26.4262	90	0	18	21	24	38	0.98268	223	5.76678	173	1.95317	6	42.08	1	3	9.07526	239.825	101	5.60651	154	96	NA	1	0	1154	3.16164
17330	1	58	1	1	110.1	1.878	187.8	31.2174	107	0	23	23	20	51	1.31886	143	3.69798	46	0.51934	5.4	35.522	1	2	7.76047	242.261	102	5.66202	164	102.5	NA	1	0	1120	3.06849
17337	1	25	5.01	1	150.8	1.738	173.8	49.9231	130	0	44	25	22	47	1.21542	239	6.18054	104	1.17416	5.4	35.522	1	1	8.43988	421.345	89	4.94039	151	91	NA	1	0	1798	4.92603
17339	1	55	35	0	74.2	1.704	170.4	25.5543	86	0	23	21	21	64	1.65504	238	6.15468	67	0.75643	5.2	33.336	1	2	8.00018	204.439	89	4.94039	181.5	114.5	NA	1	0	1793	4.91233
17342	1	43	1	1	89	1.777	177.7	28.1848	101.5	0	35	32	27	40	1.0344	219	5.66334	453	5.11437	5.1	32.243	1	3	9.96604	280.891	94	5.21794	146	87.5	NA	1	0	1827	5.00548
17377	1	45	238	0	62.4	1.649	164.9	22.9479	77.5	0	23	19	36	55	1.4223	225	5.8185	61	0.68869	5.5	36.615	3	3	7.81218	179.273	81	4.49631	149	94.5	NA	1	0	1674	4.5863
17458	1	35	1	1	81.9	1.766	176.6	26.2605	86	0	74	36	31	41	1.06026	202	5.22372	186	2.09994	5.1	32.243	1	1	9.14772	240.223	101	5.60651	141.5	88	NA	1	0	436	1.19452
17515	1	35	16.5667	1	91.9	1.722	172.2	30.992	97	0	42	30	38	34	0.87924	184	4.75824	181	2.04349	5.7	38.801	1	2	8.99399	278.741	89	4.94039	141.5	81.5	NA	1	0	1111	3.04384
17534	1	35	0	1	102.7	1.777	177.7	32.5234	99	0	54	30	26	40	1.0344	213	5.50818	152	1.71608	5.1	32.243	1	1	8.92585	290.299	99	5.49549	150	93.5	NA	1	0	748	2.04932
17575	1	40	1	1	84.5	1.737	173.7	28.0064	90	0	38	42	13	49	1.26714	209	5.40474	110	1.2419	5.5	36.615	1	1	8.60245	240.924	99	5.49549	143	93	NA	1	0	1456	3.98904
17585	1	35	84	0	62.6	1.76	176	20.2092	77	0	44	29	42	93	2.40498	202	5.22372	38	0.42902	5.5	36.615	2	1	7.61727	153.939	107	5.93957	143	91	NA	1	0	1455	3.9863
17594	1	35	25.6667	1	93.7	1.743	174.3	30.8422	99.5	0	59	37	27	33	0.85338	161	4.16346	177	1.99833	5	31.15	1	3	8.90184	274.552	83	4.60733	136.5	93.5	NA	1	0	1470	4.0274
17666	1	50	54	0	73.4	1.837	183.7	21.7509	86	1	19	10	22	55	1.4223	186	4.80996	113	1.27577	5.5	36.615	1	3	8.64936	188.132	101	5.60651	135	91.5	NA	1	0	1316	3.60548
17676	0	38	0	0	45.8	1.611	161.1	17.6471	67	0	6	9	16	110	2.8446	200	5.172	28	0.31612	5	31.15	1	1	7.08171	124.972	85	4.71835	142.5	94.5	NA	1	0	1485	4.06849
17796	1	53	0	0	63.3	1.757	175.7	20.505	80	1	14	15	14	59	1.52574	198	5.12028	91	1.02739	5.1	32.243	1	2	8.47167	173.712	105	5.82855	159	98	NA	1	0	1453	3.98082
17797	1	60	54	0	64.7	1.569	156.9	26.282	81.5	0	24	15	10	62	1.60332	223	5.76678	72	0.81288	5.5	36.615	1	1	8.14787	214.142	96	5.32896	146	97.5	NA	1	0	371	1.01644
17802	0	53	1	0	72.8	1.572	157.2	29.4596	98.5	0	23	21	19	77	1.99122	190	4.9134	66	0.74514	5.6	37.708	1	1	8.15047	240.109	105	5.82855	146	93.5	NA	1	0	1470	4.0274
17845	0	48	0	0	65.8	1.654	165.4	24.0522	80.5	0	14	13	19	53	1.37058	195	5.0427	109	1.23061	5.9	40.987	1	1	8.56255	205.948	96	5.32896	145	95	NA	1	0	1605	4.39726
17868	0	52	1	0	52.3	1.528	152.8	22.4004	75	0	11	14	19	79	2.04294	194	5.01684	52	0.58708	5.6	37.708	1	1	7.87322	176.363	101	5.60651	151	96.5	NA	1	0	1456	3.98904
17923	1	55	252	0	56.4	1.68	168	19.983	74	0	22	20	31	101	2.61186	184	4.75824	98	1.10642	5.2	33.336	3	3	8.51679	170.191	102	5.66202	142	91	NA	1	0	1531	4.19452
17974	1	53	54	0	63.1	1.656	165.6	23.0096	79	0	25	18	26	56	1.44816	244	6.30984	184	2.07736	5.5	36.615	1	1	9.17575	211.13	105	5.82855	142	98.5	NA	1	0	1523	4.1726
17978	1	45	90	0	67.2	1.632	163.2	25.2307	85	0	19	15	31	47	1.21542	212	5.48232	143	1.61447	5.2	33.336	2	2	8.92366	225.15	105	5.82855	138	95.5	NA	1	0	730	2
17989	0	38	54	0	49	1.619	161.9	18.694	63	0	21	13	22	102	2.63772	164	4.24104	27	0.30483	5.5	36.615	1	1	7.09133	132.565	89	4.94039	144	93	NA	1	0	1493	4.09041
18021	1	50	1	1	91.6	1.752	175.2	29.842	92	0	25	13	26	60	1.5516	172	4.44792	72	0.81288	5.5	36.615	1	3	8.12681	242.52	94	5.21794	136	96	NA	1	0	1565	4.28767
18023	1	54	60	1	62.3	1.666	166.6	22.446	82	0	46	30	34	61	1.57746	218	5.63748	122	1.37738	5.6	37.708	1	1	8.69584	195.186	98	5.43998	140.5	85	NA	1	0	723	1.98082
18024	1	49	0	1	62.1	1.604	160.4	24.137	76.5	0	26	24	19	61	1.57746	188	4.86168	51	0.57579	5.2	33.336	1	1	7.65752	184.829	83	4.60733	140.5	91	NA	1	0	369	1.01096
18027	1	52	66	0	69.8	1.691	169.1	24.41	77	1	21	24	25	95	2.4567	174	4.49964	26	0.29354	5.5	36.615	1	2	7.11883	173.771	95	5.27345	125.5	90	NA	1	0	372	1.01918
18028	1	58	54	0	62.6	1.714	171.4	21.3085	74	0	7	9	11	66	1.70676	182	4.70652	72	0.81288	5.2	33.336	1	3	8.14787	173.619	96	5.32896	135	95.5	NA	1	0	347	0.950685
18035	1	39	1	1	84.9	1.756	175.6	27.5333	90	0	13	11	18	39	1.00854	248	6.41328	153	1.72737	5.2	33.336	1	1	8.96226	246.761	102	5.66202	166	115.5	NA	1	0	1456	3.98904
18041	1	52	36	1	86.3	1.732	173.2	28.7684	92	0	31	12	37	47	1.21542	196	5.06856	117	1.32093	5	31.15	1	2	8.61232	247.762	94	5.21794	148	98.5	NA	1	0	1314	3.6
18190	0	55	18	1	66.2	1.57	157	26.8571	81.5	1	32	22	55	50	1.293	234	6.05124	130	1.4677	5.7	38.801	1	1	8.71768	234.131	94	5.21794	147	83	NA	1	0	1558	4.26849
18199	0	40	18	0	67.8	1.613	161.3	26.0592	80	0	27	14	64	68	1.75848	212	5.48232	138	1.55802	5.4	35.522	1	2	8.72274	227.308	89	4.94039	152.5	102	NA	1	0	603	1.65205
18208	1	60	84	0	64.1	1.717	171.7	21.7429	84	0	28	22	23	52	1.34472	210	5.4306	52	0.58708	5.2	33.336	2	1	7.87322	171.187	101	5.60651	131	90	NA	1	0	1148	3.14521
18209	1	64	154	0	64	1.739	173.9	21.1632	82	0	12	17	17	81	2.09466	186	4.80996	40	0.4516	5.5	36.615	3	2	7.45008	157.667	86	4.77386	143	96.5	NA	1	0	1420	3.89041
18211	1	53	47	0	71.6	1.668	166.8	25.7348	78.5	1	16	14	23	58	1.49988	251	6.49086	142	1.60318	5.4	35.522	1	3	8.76249	225.501	90	4.9959	142.5	79.5	NA	1	0	1093	2.99452
18242	1	59	12	1	52.8	1.546	154.6	22.091	72	1	29	20	26	45	1.1637	270	6.9822	257	2.90153	5.7	38.801	1	1	9.52876	210.5	107	5.93957	155	95.5	NA	1	0	1106	3.03014
18284	1	35	0	0	60.2	1.693	169.3	21.0031	72.5	0	23	11	15	80	2.0688	187	4.83582	64	0.72256	5.1	32.243	1	2	7.99834	167.99	93	5.16243	141.5	82	NA	1	0	1435	3.93151
18285	1	35	1	0	54.3	1.649	164.9	19.9691	69.5	0	15	10	14	43	1.11198	184	4.75824	74	0.83546	5.2	33.336	1	3	8.12178	162.185	91	5.05141	145	95.5	NA	1	0	1449	3.96986
18290	0	42	54	1	58.7	1.602	160.2	22.8725	76	0	61	43	68	77	1.99122	222	5.74092	59	0.66611	5	31.15	1	1	7.8842	180.331	90	4.9959	137.5	93.5	NA	1	0	735	2.0137
18292	1	33	10.2667	1	80.2	1.648	164.8	29.5298	91	0	70	25	66	40	1.0344	189	4.88754	92	1.03868	5.7	38.801	1	1	8.50147	251.046	107	5.93957	144	95	NA	1	0	1513	4.14521
18311	1	51	154	0	77.9	1.757	175.7	25.2345	91	0	21	19	44	63	1.62918	234	6.05124	76	0.85804	5.6	37.708	3	3	8.14845	205.622	91	5.05141	130.5	91	NA	1	0	1130	3.09589
18355	0	56	1	0	49.8	1.582	158.2	19.8983	76	0	18	18	15	77	1.99122	261	6.74946	69	0.77901	5.2	33.336	1	1	8.13608	161.894	99	5.49549	157	96.5	NA	1	0	364	0.99726
18404	0	41	110	0	73.5	1.73	173	24.5581	86	1	15	14	15	60	1.5516	159	4.11174	30	0.3387	5.1	32.243	2	1	7.25134	178.079	94	5.21794	152	86	NA	1	0	1455	3.9863
18431	1	49	301.9	0	68.9	1.718	171.8	23.3439	82	1	19	12	29	89	2.30154	157	4.06002	19	0.21451	5.5	36.615	4	2	6.85646	160.056	100	5.551	153	91.5	NA	1	0	1050	2.87671
18437	1	43	35	0	58	1.732	173.2	19.3345	70	0	14	11	13	62	1.60332	174	4.49964	76	0.85804	5.1	32.243	1	1	8.08024	156.227	85	4.71835	134	95.5	NA	1	0	359	0.983562
18474	1	35	12	1	80.3	1.666	166.6	28.9311	91	0	59	34	25	48	1.24128	200	5.172	144	1.62576	5.2	33.336	1	3	8.84101	255.781	96	5.32896	143	99	NA	1	0	1116	3.05753
18503	0	47	175	0	50.2	1.497	149.7	22.4006	73	0	13	17	14	82	2.12052	186	4.80996	69	0.77901	5.2	33.336	3	1	8.07356	180.853	93	5.16243	147	94	NA	1	0	1107	3.03288
18587	1	31	1	1	63.6	1.703	170.3	21.9295	78	0	23	11	14	44	1.13784	193	4.99098	78	0.88062	5.2	33.336	1	1	8.30795	182.189	104	5.77304	156	87	NA	1	0	1141	3.12603
18604	0	38	1	0	53.4	1.62	162	20.3475	70	0	17	12	13	76	1.96536	165	4.2669	37	0.41773	5.1	32.243	1	1	7.52294	153.073	100	5.551	137.5	93	NA	1	0	882	2.41644
18684	0	49	0	0	58	1.683	168.3	20.4767	76	0	10	11	13	61	1.57746	188	4.86168	75	0.84675	5.2	33.336	1	1	8.1352	166.582	91	5.05141	147.5	81.5	NA	1	0	1112	3.04658
18740	1	40	90	1	99.9	1.718	171.8	33.8469	106	0	39	17	25	43	1.11198	166	4.29276	62	0.69998	5.3	34.429	2	3	8.08795	273.752	105	5.82855	141.5	88	NA	1	0	721	1.97534
18746	1	57	1	1	76.3	1.642	164.2	28.2995	96	0	16	13	13	38	0.98268	204	5.27544	128	1.44512	5.4	35.522	1	2	8.76405	248.018	100	5.551	137.5	94.5	NA	1	0	707	1.93699
18749	1	37	0	0	70.4	1.684	168.4	24.825	76	1	11	13	16	64	1.65504	147	3.80142	77	0.86933	5.4	35.522	1	2	8.17245	202.881	92	5.10692	142	87.5	NA	1	0	1052	2.88219
18782	1	51	1	1	96.3	1.722	172.2	32.4758	98	0	38	25	20	39	1.00854	197	5.09442	121	1.36609	5.5	36.615	1	3	8.77547	284.991	107	5.93957	156.5	98	NA	1	0	740	2.0274
18792	1	56	154	0	49.1	1.626	162.6	18.5712	67	0	10	11	34	108	2.79288	217	5.61162	45	0.50805	5.2	33.336	3	3	7.70864	143.159	99	5.49549	142.5	85.5	NA	1	0	746	2.04384
18810	1	58	0	1	76.5	1.754	175.4	24.8658	90.5	0	28	16	23	39	1.00854	218	5.63748	141	1.59189	5.4	35.522	1	2	8.84058	219.828	98	5.43998	144.5	90	NA	1	0	816	2.23562
18817	1	56	367.5	0	55.1	1.635	163.5	20.6118	72	0	32	32	21	97	2.50842	206	5.32716	57	0.64353	5.3	34.429	4	2	7.8932	162.693	94	5.21794	145	88.5	NA	1	0	1108	3.03562
18909	1	52	280.56	1	79.3	1.716	171.6	26.9301	88	0	30	16	58	54	1.39644	164	4.24104	110	1.2419	5.6	37.708	4	3	8.67077	233.505	106	5.88406	144	95.5	NA	1	0	363	0.994521
18988	1	46	1	1	85.4	1.713	171.3	29.1034	97	0	53	22	39	49	1.26714	258	6.67188	172	1.94188	5.9	40.987	1	2	9.11779	265.358	106	5.88406	148.5	99	NA	1	0	1020	2.79452
19169	1	39	0	1	72.9	1.759	175.9	23.5611	77	0	18	11	14	42	1.08612	203	5.24958	76	0.85804	5	31.15	1	1	8.20193	193.247	96	5.32896	139.5	91	NA	1	0	315	0.863014
19206	0	59	0	0	48.5	1.631	163.1	18.232	70	0	12	15	13	76	1.96536	195	5.0427	38	0.42902	5.5	36.615	1	1	7.4553	135.925	91	5.05141	154.5	97	NA	1	0	1084	2.96986
19232	1	62	154	0	54.7	1.659	165.9	19.8744	80	0	12	16	16	92	2.37912	206	5.32716	39	0.44031	5.7	38.801	3	2	7.66176	152.273	109	6.05059	135.5	91	NA	1	0	978	2.67945
19240	1	43	154	1	80.3	1.735	173.5	26.6757	91	0	31	27	39	47	1.21542	228	5.89608	137	1.54673	5.4	35.522	3	3	8.89966	237.405	107	5.93957	139	95	NA	1	0	1126	3.08493
19285	1	66	154	1	62.4	1.545	154.5	26.1413	81	0	19	14	24	54	1.39644	258	6.67188	59	0.66611	5.5	36.615	3	2	7.99951	209.118	101	5.60651	166.5	93	NA	1	0	1121	3.07123
19331	1	43	0	1	60.1	1.672	167.2	21.4982	75	0	28	16	41	46	1.18956	213	5.50818	117	1.32093	5.1	32.243	1	1	8.6229	185.377	95	5.27345	144	98.5	NA	1	0	1070	2.93151
19333	1	35	1	1	77.2	1.707	170.7	26.4942	84	1	34	17	22	36	0.93096	179	4.62894	235	2.65315	5.5	36.615	1	1	9.42988	249.837	106	5.88406	144.5	93	NA	1	0	1132	3.10137
19360	1	35	90	0	91.1	1.832	183.2	27.1436	93	0	15	14	16	45	1.1637	221	5.71506	73	0.82417	5.2	33.336	2	3	8.16166	221.537	96	5.32896	132.5	90	NA	1	1	756	2.07123
19364	1	39	1	1	74.8	1.729	172.9	25.0214	87	0	29	16	27	63	1.62918	256	6.62016	69	0.77901	5.5	36.615	1	1	8.17569	204.567	103	5.71753	148.5	86	NA	1	0	1098	3.00822
19399	1	57	1	0	67.2	1.702	170.2	23.198	78	0	9	8	11	76	1.96536	170	4.3962	29	0.32741	5	31.15	1	3	7.17396	166.421	90	4.9959	146	93.5	NA	1	0	735	2.0137
19426	1	50	0	1	63.6	1.628	162.8	23.9965	84	0	15	9	48	47	1.21542	186	4.80996	260	2.9354	5.4	35.522	1	2	9.49251	227.787	102	5.66202	158	109.5	NA	1	0	1111	3.04384
19432	1	41	108	0	74.8	1.769	176.9	23.9026	81	0	10	10	16	71	1.83606	183	4.73238	40	0.4516	5.3	34.429	2	2	7.61085	181.92	101	5.60651	132	90.5	NA	1	0	310	0.849315
19440	1	35	0	0	62.7	1.697	169.7	21.7723	79	0	29	18	27	55	1.4223	213	5.50818	69	0.77901	5.1	32.243	1	1	8.22309	179.035	108	5.99508	143	86.5	NA	1	0	812	2.22466
19497	0	35	0	0	75.4	1.659	165.9	27.3955	84.5	0	28	16	16	38	0.98268	151	3.90486	82	0.92578	5.6	37.708	1	1	8.29854	227.342	98	5.43998	141.5	88	NA	1	0	329	0.90137
19506	1	42	252	1	63.7	1.687	168.7	22.3825	79	0	68	26	38	50	1.293	214	5.53404	75	0.84675	5	31.15	3	1	8.30647	185.92	108	5.99508	127	91.5	NA	1	0	735	2.0137
19532	1	39	110	0	79.7	1.729	172.9	26.6605	93	1	16	11	15	65	1.6809	194	5.01684	105	1.18545	5.4	35.522	2	1	8.58579	228.901	102	5.66202	152	93.5	NA	1	0	1037	2.8411
19544	1	35	4.2	0	69.5	1.724	172.4	23.3835	76	0	29	18	28	44	1.13784	211	5.45646	101	1.14029	5.2	33.336	1	2	8.56636	200.312	104	5.77304	125	90	NA	1	0	734	2.01096
19567	1	45	165	0	77.6	1.718	171.8	26.2915	88	1	21	8	21	50	1.293	206	5.32716	116	1.30964	5.2	33.336	3	3	8.69517	228.609	103	5.71753	139.5	91	NA	1	0	351	0.961644
19588	1	35	1	1	63.8	1.631	163.1	23.9835	82	0	53	34	54	50	1.293	270	6.9822	52	0.58708	5.8	39.894	1	1	7.94023	190.435	108	5.99508	145.5	92.5	NA	1	0	720	1.9726
19638	1	45	154	0	60.2	1.663	166.3	21.7677	77	0	16	12	24	55	1.4223	175	4.5255	45	0.50805	5.3	34.429	3	3	7.60215	165.481	89	4.94039	129.5	92.5	NA	1	0	905	2.47945
19649	1	70	191.1	0	47.1	1.521	152.1	20.3593	70	0	17	16	14	61	1.57746	175	4.5255	72	0.81288	5.5	36.615	3	2	8.22791	167.514	104	5.77304	163	76	NA	1	0	748	2.04932
19736	1	34	212	1	114	1.815	181.5	34.606	112	0	40	21	61	38	0.98268	226	5.84436	167	1.88543	5.7	38.801	3	3	9.04982	313.178	102	5.66202	153	90	NA	1	0	728	1.99452
19737	1	48	0	0	60.6	1.744	174.4	19.9241	76	0	11	8	27	62	1.60332	220	5.6892	75	0.84675	5.5	36.615	1	1	8.14613	162.305	92	5.10692	133	91.5	NA	1	0	756	2.07123
19759	0	38	0	0	60.5	1.62	162	23.0529	78	0	5	13	6	68	1.75848	212	5.48232	69	0.77901	5.3	34.429	1	1	8.14613	187.792	100	5.551	139	95.5	NA	1	0	365	1
19791	1	56	13.3	0	72.7	1.715	171.5	24.7176	84	1	27	21	21	63	1.62918	255	6.5943	49	0.55321	5.6	37.708	1	1	7.8334	193.623	103	5.71753	146.5	90	NA	1	0	707	1.93699
19800	1	42	1	1	71.8	1.696	169.6	24.9616	87	0	45	28	24	61	1.57746	143	3.69798	43	0.48547	5.3	34.429	1	2	7.69303	192.03	102	5.66202	189.5	133	NA	1	0	726	1.98904
19810	0	40	1	0	53.4	1.649	164.9	19.6381	76	0	4	12	9	74	1.91364	195	5.0427	38	0.42902	5.3	34.429	1	1	7.41035	145.525	87	4.82937	158.5	108.5	NA	1	0	612	1.67671
19868	1	47	0	1	93.1	1.721	172.1	31.4332	95	1	32	18	15	44	1.13784	211	5.45646	117	1.32093	5.2	33.336	1	1	8.66415	272.341	99	5.49549	152	101.5	NA	1	0	350	0.958904
19882	0	50	0	0	53.4	1.654	165.4	19.5196	78	0	10	15	16	84	2.17224	280	7.2408	98	1.10642	5	31.15	1	1	8.35773	163.139	87	4.82937	171.5	97.5	NA	1	0	694	1.90137
19950	1	45	367.5	0	60.6	1.718	171.8	20.5318	75	0	11	13	18	63	1.62918	161	4.16346	75	0.84675	5.4	35.522	4	2	8.30647	170.547	108	5.99508	145	98	NA	1	0	731	2.00274
19953	1	34	66	1	72.7	1.697	169.7	25.2447	82	1	15	16	27	38	0.98268	179	4.62894	307	3.46603	5	31.15	1	1	9.59805	242.3	96	5.32896	129	92.5	NA	1	0	923	2.52877
20010	1	32	110	1	81.2	1.767	176.7	26.0066	90	0	47	30	82	59	1.52574	220	5.6892	176	1.98704	5.3	34.429	2	1	9.1313	237.474	105	5.82855	148.5	101.5	NA	1	0	735	2.0137
20037	1	29	1	1	70.5	1.568	156.8	28.6746	81	0	94	48	40	33	0.85338	195	5.0427	231	2.60799	5.2	33.336	1	1	9.30315	266.764	95	5.27345	143	93.5	NA	1	0	730	2
20042	1	36	12.6	1	80.9	1.644	164.4	29.9326	101	0	21	19	47	46	1.18956	194	5.01684	78	0.88062	5.3	34.429	1	1	8.21744	245.97	95	5.27345	152.5	104	NA	1	0	658	1.80274
20068	1	57	36	0	69.4	1.66	166	25.1851	82	0	13	14	11	65	1.6809	215	5.5599	109	1.23061	5.4	35.522	1	2	8.68955	218.847	109	6.05059	140	77.5	NA	1	0	742	2.03288
20073	1	44	371	0	65.3	1.708	170.8	22.384	71	1	14	16	11	77	1.99122	193	4.99098	71	0.80159	5.2	33.336	4	2	8.18465	183.205	101	5.60651	137	98	NA	1	0	363	0.994521
20077	1	55	1	0	58.4	1.749	174.9	19.0912	77	0	15	13	15	38	0.98268	205	5.3013	127	1.43383	5.5	36.615	1	3	8.68364	165.781	93	5.16243	135.5	100.5	NA	1	0	745	2.0411
20078	0	49	0	1	58.2	1.674	167.4	20.7688	79	0	25	16	17	50	1.293	212	5.48232	120	1.3548	5	31.15	1	1	8.6052	178.72	91	5.05141	151	97.5	NA	1	0	745	2.0411
20109	1	53	200	1	74.4	1.705	170.5	25.5932	88	1	33	24	64	37	0.95682	204	5.27544	116	1.30964	5.5	36.615	3	2	8.75179	223.986	109	6.05059	128.5	95.5	NA	1	0	348	0.953425
20111	0	31	1	1	88.5	1.575	157.5	35.6765	99	0	20	16	15	51	1.31886	225	5.8185	61	0.68869	5.3	34.429	1	1	7.95033	283.64	93	5.16243	128	90.5	NA	1	0	735	2.0137
20113	0	60	0	1	64.1	1.613	161.3	24.6371	90	1	25	25	15	77	1.99122	232	5.99952	101	1.14029	5.3	34.429	1	1	8.52714	210.084	100	5.551	142.5	87.5	NA	1	0	721	1.97534
20126	1	57	0	1	68.6	1.578	157.8	27.5493	88	0	38	31	29	48	1.24128	259	6.69774	178	2.00962	5.7	38.801	1	1	9.1426	251.872	105	5.82855	134.5	90.5	NA	1	0	495	1.35616
20133	0	21	18	0	49.4	1.523	152.3	21.2974	71	0	12	11	12	122	3.15492	201	5.19786	36	0.40644	5.4	35.522	1	1	7.42297	158.09	93	5.16243	139	96	NA	1	0	749	2.05205
20182	1	45	154	0	75.7	1.686	168.6	26.6306	88	0	18	14	12	66	1.70676	235	6.0771	144	1.62576	5.3	34.429	3	3	8.88184	236.529	100	5.551	155.5	102	NA	1	0	743	2.03562
20285	0	46	0	0	48.7	1.55	155	20.2706	77	0	12	12	12	61	1.57746	205	5.3013	59	0.66611	5.2	33.336	1	1	8.01912	162.552	103	5.71753	140.5	98	NA	1	0	406	1.11233
20293	0	48	1	0	51.3	1.707	170.7	17.6056	66	0	20	15	23	89	2.30154	220	5.6892	32	0.36128	5.7	38.801	1	1	7.29438	128.422	92	5.10692	184	94.5	NA	1	0	625	1.71233
20314	0	46	12	1	68.3	1.631	163.1	25.6751	82	0	16	22	13	79	2.04294	197	5.09442	26	0.29354	5.4	35.522	1	1	7.1293	183.046	96	5.32896	147	96.5	NA	1	0	692	1.89589
20326	1	35	36	1	83.4	1.691	169.1	29.1661	95.5	0	40	18	19	36	0.93096	174	4.49964	88	0.99352	5.3	34.429	1	1	8.38936	244.685	100	5.551	140	97.5	NA	1	0	406	1.11233
20330	1	35	1	1	91.4	1.731	173.1	30.5037	97	0	37	25	20	39	1.00854	183	4.73238	178	2.00962	5.6	37.708	1	1	9.15208	279.172	106	5.88406	137	97	NA	1	0	391	1.07123
20340	0	55	1	0	44.7	1.544	154.4	18.7505	73	0	13	14	19	82	2.12052	249	6.43914	78	0.88062	5.7	38.801	1	1	8.29829	155.597	103	5.71753	139	91	NA	1	0	364	0.99726
20504	0	48	0	0	61.5	1.556	155.6	25.4013	84	0	15	12	24	54	1.39644	170	4.3962	38	0.42902	5.8	39.894	1	1	7.46623	189.652	92	5.10692	179.5	82.5	NA	1	0	371	1.01644
20589	1	53	4.2	1	68.2	1.728	172.8	22.84	81.5	0	15	12	37	34	0.87924	291	7.52526	414	4.67406	5.4	35.522	1	1	10.0055	228.527	107	5.93957	128	91.5	NA	1	0	361	0.989041
20672	1	43	250.5	0	70.6	1.648	164.8	25.995	84	0	39	32	60	68	1.75848	276	7.13736	121	1.36609	5.8	39.894	3	2	8.68761	225.835	98	5.43998	137	99	NA	1	0	187	0.512329
20679	0	39	0	1	77.4	1.626	162.6	29.2752	91	0	24	14	22	49	1.26714	204	5.27544	120	1.3548	5.1	32.243	1	1	8.66906	253.788	97	5.38447	164	95.5	NA	1	0	436	1.19452
20752	0	46	35	0	41.6	1.5	150	18.4889	68	1	8	14	12	71	1.83606	190	4.9134	46	0.51934	5.3	34.429	1	1	7.6014	140.541	87	4.82937	143	89.5	NA	1	0	467	1.27945
20787	1	57	308	0	62	1.654	165.4	22.6632	82	0	34	17	29	39	1.00854	212	5.48232	102	1.15158	5.6	37.708	4	2	8.59526	194.796	106	5.88406	162.5	99	NA	1	0	370	1.0137
20799	1	58	1	0	60.5	1.689	168.9	21.2078	75	0	12	11	5	60	1.5516	191	4.93926	52	0.58708	5.5	36.615	1	1	7.85322	166.55	99	5.49549	147.5	89	NA	1	0	440	1.20548
20800	1	40	54	0	61.9	1.673	167.3	22.1156	73	1	16	14	15	47	1.21542	213	5.50818	80	0.9032	5.2	33.336	1	1	8.19974	181.342	91	5.05141	133	90	NA	1	0	378	1.03562
20833	1	56	126	0	73.2	1.756	175.6	23.739	83	0	16	14	14	62	1.60332	212	5.48232	59	0.66611	5.4	35.522	2	2	8.06652	191.491	108	5.99508	141.5	84	NA	1	0	377	1.03288
20837	1	48	154	0	78.1	1.802	180.2	24.0515	88	0	12	11	23	33	0.85338	204	5.27544	92	1.03868	5.1	32.243	3	3	8.43381	202.845	100	5.551	144.5	98.5	NA	1	0	371	1.01644
20841	1	41	1	0	56.7	1.778	177.8	17.9358	72	0	10	14	8	61	1.57746	186	4.80996	57	0.64353	5.2	33.336	1	1	7.8932	141.57	94	5.21794	133	92.5	NA	1	0	365	1
20846	1	49	36	0	71.9	1.721	172.1	24.2754	84	0	10	12	13	48	1.24128	159	4.11174	69	0.77901	5.4	35.522	1	1	8.14613	197.751	100	5.551	133	91.5	NA	1	0	369	1.01096
20847	1	45	22	1	81.5	1.653	165.3	29.8272	93	1	72	37	51	53	1.37058	249	6.43914	102	1.15158	5.3	34.429	1	1	8.56655	255.516	103	5.71753	152.5	103.5	NA	1	0	365	1
20860	1	45	154	0	75	1.766	176.6	24.048	82	0	15	23	47	65	1.6809	173	4.47378	63	0.71127	5	31.15	3	3	8.06511	193.95	101	5.60651	144	99.5	NA	1	0	351	0.961644
20863	1	40	126	1	72.4	1.715	171.5	24.6156	83	0	18	13	37	38	0.98268	218	5.63748	485	5.47565	5.4	35.522	2	3	10.1823	250.645	109	6.05059	198	136.5	NA	1	0	367	1.00548
20864	1	40	60	1	80.2	1.655	165.5	29.2805	88	0	49	23	78	41	1.06026	228	5.89608	230	2.5967	5.4	35.522	1	2	9.3501	273.776	100	5.551	146.5	90	NA	1	0	368	1.00822
20907	0	46	0	0	57.5	1.644	164.4	21.2747	72.5	1	12	9	8	60	1.5516	181	4.68066	49	0.55321	5.3	34.429	1	1	7.75255	164.933	95	5.27345	126	93	NA	1	0	375	1.0274
13	0	44	1	0	52.9	1.679	167.9	18.7652	72	0	14	13	19	35.3	0.912858	184	4.75824	75	0.84675	4.9	30.057	1	3	8.1352	152.659	91	5.05141	137	87.5	1	0	0	4086	11.1945
21	1	67	308	1	75.2	1.688	168.8	26.392	90	0	23	15	18	38.2	0.987852	201	5.19786	403	4.54987	5.2	33.336	4	2	9.98792	263.602	108	5.99508	129	85.5	1	0	0	4348	11.9123
35	1	45	413	1	78.5	1.697	169.7	27.2588	94	0	33	19	44	76.8	1.98605	327	8.45622	205	2.31445	6.1	43.173	4	2	9.26459	252.541	103	5.71753	126.5	83	1	0	0	692	1.89589
44	1	56	2.8	0	72.1	1.661	166.1	26.1334	86	1	33	27	18	43.6	1.1275	279	7.21494	168	1.89672	5.4	35.522	1	2	9.08478	237.416	105	5.82855	137	86	1	0	0	4322	11.8411
45	1	55	308	0	63.1	1.632	163.2	23.6913	91.2	0	19	13	27	64.3	1.6628	191	4.93926	93	1.04997	4.5	25.685	4	2	8.4038	199.097	96	5.32896	127.5	80.5	1	0	0	3071	8.4137
49	0	50	60	0	45.5	1.561	156.1	18.6726	62.2	1	15	13	13	58.5	1.51281	225	5.8185	75	0.84675	4.9	30.057	1	1	8.04318	150.187	83	4.60733	120.5	72.5	1	0	0	4422	12.1151
54	1	50	12	1	62.9	1.62	162	23.9674	84.2	0	25	18	25	45.3	1.17146	224	5.79264	158	1.78382	5.1	32.243	1	3	8.92332	213.869	95	5.27345	130.5	80.5	1	0	1	4018	11.0082
61	1	48	238	0	64.7	1.704	170.4	22.2826	73.2	1	14	13	20	64	1.65504	213	5.50818	194	2.19026	4.9	30.057	3	2	9.13906	203.642	96	5.32896	120.5	78.5	1	0	0	4360	11.9452
63	1	45	12	1	70.5	1.635	163.5	26.3726	92.6	0	22	8	20	33.5	0.86631	196	5.06856	211	2.38219	5	31.15	1	2	9.12462	240.64	87	4.82937	126.5	74	1	0	0	4347	11.9096
67	1	63	0	1	49.7	1.594	159.4	19.5605	75.6	1	24	20	29	73.7	1.90588	239	6.18054	115	1.29835	5.1	32.243	1	2	8.61613	168.536	96	5.32896	131.5	85	1	0	0	364	0.99726
70	1	53	0	1	64.1	1.682	168.2	22.6572	84.3	0	35	23	18	50.8	1.31369	184	4.75824	133	1.50157	4.7	27.871	1	1	8.56665	194.096	79	4.38529	122	71.5	1	0	0	4274	11.7096
77	1	53	1	0	67.3	1.739	173.9	22.2544	83	1	15	12	19	60.8	1.57229	136	3.51696	43	0.48547	4.9	30.057	1	2	7.60065	169.148	93	5.16243	135.5	81.5	1	0	0	4338	11.8849
78	1	73	0	0	53.5	1.562	156.2	21.9276	71.5	1	21	22	21	110.8	2.86529	207	5.35302	19	0.21451	5.2	33.336	1	2	6.7511	148.036	90	4.9959	125	72	1	0	0	730	2
79	0	54	0	0	46.6	1.537	153.7	19.726	67	0	12	13	14	60.8	1.57229	216	5.58576	66	0.74514	5.2	33.336	1	1	8.02911	158.382	93	5.16243	133.5	83.5	1	0	0	1792	4.90959
80	1	46	308	1	72.4	1.68	168	25.6519	83.8	0	24	30	129	44.2	1.14301	204	5.27544	94	1.06126	5.8	39.894	4	3	8.53228	218.869	108	5.99508	129	85.5	1	0	0	3392	9.29315
82	1	41	1	1	87.2	1.711	171.1	29.7863	101	0	130	75	70	41.7	1.07836	281	7.26666	316	3.56764	5.6	37.708	1	2	9.70699	289.135	104	5.77304	129	85.5	1	0	0	377	1.03288
89	1	40	0	0	72.4	1.713	171.3	24.6731	85	0	14	14	25	32.8	0.848208	140	3.6204	40	0.4516	5.6	37.708	1	1	7.67786	189.437	108	5.99508	135	82	1	0	0	2407	6.59452
90	1	50	66	1	68.9	1.751	175.1	22.4723	84	0	25	17	38	52	1.34472	204	5.27544	101	1.14029	6	42.08	1	1	8.53709	191.848	101	5.60651	120.5	78.5	1	0	0	374	1.02466
97	1	55	0	0	72.9	1.691	169.1	25.4941	80.2	0	11	15	17	38	0.98268	165	4.2669	55	0.62095	5.6	37.708	1	1	7.87853	200.856	96	5.32896	121.5	82	1	0	0	363	0.994521
105	1	53	18	0	66.7	1.684	168.4	23.5202	77.5	0	25	16	21	39.1	1.01113	180	4.6548	129	1.45641	5.5	36.615	1	3	8.73101	205.355	96	5.32896	120.5	74	1	0	1	4387	12.0192
107	1	61	90	0	73.2	1.657	165.7	26.6604	84	0	18	13	26	34	0.87924	150	3.879	120	1.3548	4.9	30.057	2	2	8.72907	232.72	103	5.71753	136	85.5	1	0	0	695	1.90411
111	0	44	0	0	62.8	1.652	165.2	23.0112	80	1	16	18	11	46.8	1.21025	226	5.84436	89	1.00481	5.7	38.801	1	1	8.34937	192.129	95	5.27345	127	74.5	1	0	0	3044	8.33973
113	1	74	1	0	62.8	1.659	165.9	22.8174	88.1	1	10	17	10	34.7	0.897342	201	5.19786	105	1.18545	5.1	32.243	1	2	8.46062	193.05	90	4.9959	135	86.5	1	0	0	1402	3.8411
117	0	55	60	0	57.9	1.545	154.5	24.2561	77	0	14	17	9	64.7	1.67314	224	5.79264	68	0.76772	5.4	35.522	1	1	8.02617	194.684	90	4.9959	130.5	81	1	0	0	1047	2.86849
121	0	60	0	0	57	1.592	159.2	22.49	84.8	0	18	16	15	56.1	1.45075	178	4.60308	47	0.53063	5.4	35.522	1	1	7.67879	172.696	92	5.10692	133.5	83	1	0	1	1196	3.27671
123	1	54	1	1	68	1.665	166.5	24.529	83.5	1	18	15	20	28.1	0.726666	185	4.7841	264	2.98056	5.4	35.522	1	2	9.47792	232.484	99	5.49549	125.5	80	1	0	0	263	0.720548
128	1	42	0	0	72.2	1.761	176.1	23.2819	78.5	0	14	12	13	54.8	1.41713	187	4.83582	63	0.71127	4.7	27.871	1	2	8.03496	187.069	98	5.43998	118	80.5	1	0	0	1753	4.80274
137	1	47	54	1	68.8	1.651	165.1	25.2403	81.7	0	24	16	14	38.3	0.990438	211	5.45646	143	1.61447	5.2	33.336	1	3	8.93314	225.475	106	5.88406	119	80	1	0	0	4669	12.7918
138	1	51	1	1	79.3	1.818	181.8	23.993	88	0	23	22	14	57.3	1.48178	190	4.9134	56	0.63224	5.146	32.7458	1	1	7.94733	190.681	101	5.60651	135.5	83	1	0	0	3629	9.94247
139	0	62	0	0	52.3	1.551	155.1	21.7409	73.5	1	10	10	8	73.2	1.89295	222	5.74092	87	0.98223	5.4	35.522	1	3	8.39773	182.575	102	5.66202	129.5	81	1	0	0	353	0.967123
144	1	40	245	0	67.2	1.731	173.1	22.4272	85	0	20	15	61	35.4	0.915444	203	5.24958	144	1.62576	4.6	26.778	3	2	8.90164	199.639	102	5.66202	129	82	1	0	0	3801	10.4137
151	1	55	387.8	0	59.1	1.635	163.5	22.1081	76	0	16	22	27	59.7	1.54384	152	3.93072	65	0.73385	5.1	32.243	4	3	8.07636	178.553	99	5.49549	130	77.5	1	0	0	2853	7.81644
159	1	50	22	1	73.9	1.731	173.1	24.6632	87.8	0	39	12	25	47	1.21542	243	6.28398	195	2.20155	5.6	37.708	1	2	9.23381	227.736	105	5.82855	128.5	81.5	1	0	0	4433	12.1452
164	0	63	0	0	44.8	1.475	147.5	20.5918	75.5	0	28	26	26	54.4	1.40678	191	4.93926	39	0.44031	5.248	33.8606	1	1	7.42476	152.889	86	4.77386	120	73.5	1	0	0	2464	6.75068
165	0	53	0	0	52.2	1.542	154.2	21.9534	73.5	0	11	13	13	40.9	1.05767	152	3.93072	57	0.64353	4.5	25.685	1	1	7.8932	173.283	94	5.21794	121.5	72	1	0	0	4349	11.9151
168	0	55	12	0	60.8	1.6	160	23.75	75.3	1	29	21	17	60.4	1.56194	264	6.82704	116	1.30964	5.4	35.522	1	1	8.68542	206.279	102	5.66202	131	89	1	0	0	3375	9.24658
174	0	48	1	0	50.9	1.52	152	22.0308	67	1	19	11	15	75.3	1.94726	247	6.38742	52	0.58708	5.2	33.336	1	1	7.87322	173.453	101	5.60651	122	76.5	1	0	1	1625	4.45205
179	0	53	12	1	65.1	1.627	162.7	24.5927	97	0	18	16	11	65.1	1.68349	211	5.45646	68	0.76772	5.35	34.9755	1	1	8.08024	198.715	95	5.27345	130.5	77.5	1	0	0	3168	8.67945
187	0	58	8.4	0	65.5	1.488	148.8	29.5825	86	0	24	24	11	42.5	1.09905	200	5.172	100	1.129	5.2	33.336	1	1	8.4659	250.443	95	5.27345	123	76	1	0	0	4350	11.9178
197	1	52	18	0	71.5	1.71	171	24.452	89.7	0	47	36	51	34.4	0.889584	199	5.14614	246	2.77734	5	31.15	1	2	9.3869	229.528	97	5.38447	123.5	79	1	0	0	3018	8.26849
204	1	64	126	1	71.5	1.719	171.9	24.1966	90.5	1	16	18	24	53.5	1.38351	225	5.8185	112	1.26448	5	31.15	2	2	8.60006	208.092	97	5.38447	134.5	85	1	0	1	4359	11.9425
205	0	64	36	0	55.9	1.588	158.8	22.1672	80.8	1	18	19	40	33	0.85338	205	5.3013	154	1.73866	5.1	32.243	1	2	8.84362	196.038	90	4.9959	134.5	79.5	1	0	0	4359	11.9425
209	1	41	54	1	76.5	1.709	170.9	26.1925	84	0	27	18	17	45.3	1.17146	238	6.15468	159	1.79511	5.4	35.522	1	2	9.02972	236.511	105	5.82855	120	74	1	0	0	1110	3.0411
216	0	58	0	1	54.5	1.495	149.5	24.3845	79	0	31	28	15	61.5	1.59039	220	5.6892	60	0.6774	6.166	43.8944	1	1	8.00637	195.231	100	5.551	127.5	80	1	0	1	1976	5.4137
221	1	43	126	0	51.6	1.695	169.5	17.9602	66.7	1	22	27	52	81.7	2.11276	153	3.95658	63	0.71127	4.5	25.685	2	3	7.85671	141.108	82	4.55182	128.5	75.5	1	0	0	4374	11.9836
235	1	75	154	0	50.2	1.568	156.8	20.4179	70.4	0	12	14	23	42.2	1.09129	171	4.42206	99	1.11771	4.8	28.964	3	3	8.284	169.142	80	4.4408	121.5	72	1	0	0	1843	5.04932
242	0	44	36	0	58.6	1.608	160.8	22.6634	67.6	0	14	12	11	67.6	1.74814	209	5.40474	50	0.5645	5.7	38.801	1	1	7.814	177.092	99	5.49549	130	80	1	0	0	2429	6.65479
259	1	48	123.8	0	68.9	1.668	166.8	24.7644	86	0	16	17	21	44.7	1.15594	191	4.93926	80	0.9032	5.5	36.615	2	3	8.304	205.643	101	5.60651	120	78	1	0	0	1107	3.03288
266	1	47	0	0	68.4	1.7	170	23.6678	88.5	0	35	24	15	55	1.4223	188	4.86168	31	0.34999	5	31.15	1	2	7.19519	170.294	86	4.77386	121	72	1	0	1	326	0.893151
269	1	50	175	0	58.7	1.696	169.6	20.4073	79	0	28	32	21	49.2	1.27231	201	5.19786	95	1.07255	4.7	27.871	3	2	8.42508	171.933	96	5.32896	132	83.5	1	0	1	2056	5.63288
273	1	35	54	0	68.5	1.781	178.1	21.5955	73.2	0	18	16	12	47.2	1.22059	201	5.19786	88	0.99352	4.9	30.057	1	2	8.3589	180.514	97	5.38447	133	70	1	0	0	351	0.961644
275	1	43	90	0	68.1	1.727	172.7	22.833	82.5	0	17	21	42	36.9	0.954234	169	4.37034	71	0.80159	5	31.15	2	2	8.14424	185.957	97	5.38447	133	85.5	1	0	0	343	0.939726
282	0	34	4.2	0	44.9	1.572	157.2	18.1694	62.5	0	12	10	14	49.8	1.28783	164	4.24104	47	0.53063	5.2	33.336	1	3	7.62291	138.504	87	4.82937	126	84	1	0	0	2770	7.58904
287	1	43	198	1	74.4	1.705	170.5	25.5932	82.9	1	44	27	38	43.1	1.11457	229	5.92194	247	2.78863	5.8	39.894	3	2	9.4702	242.373	105	5.82855	126	76.5	1	0	0	3282	8.99178
291	0	53	90	0	70.2	1.682	168.2	24.8133	86.5	0	13	12	23	59.3	1.5335	224	5.79264	94	1.06126	4.8	28.964	2	1	8.33878	206.913	89	4.94039	128.5	76	1	0	0	2165	5.93151
298	1	46	0	0	59.5	1.654	165.4	21.7493	78	0	25	19	15	39.2	1.01371	172	4.44792	101	1.14029	5.1	32.243	1	2	8.5567	186.103	103	5.71753	127	83	1	0	0	4292	11.7589
300	1	35	126	1	74.6	1.696	169.6	25.9351	92.3	0	41	23	36	48	1.24128	230	5.9478	68	0.76772	5.4	35.522	2	3	8.12148	210.631	99	5.49549	130	76.5	1	0	0	1428	3.91233
301	1	35	22	0	71.8	1.774	177.4	22.8148	81.4	0	28	17	27	41.1	1.06285	196	5.06856	119	1.34351	4.6	26.778	1	3	8.55188	195.11	87	4.82937	138	78	1	0	0	2573	7.04932
306	0	57	1	0	45.5	1.517	151.7	19.7715	70	0	29	26	20	85	2.1981	275	7.1115	99	1.11771	5.5	36.615	1	1	8.46632	167.392	96	5.32896	124.5	82	1	0	0	372	1.01918
308	1	52	36	0	77.2	1.695	169.5	26.8706	85	0	27	14	29	44.9	1.16111	191	4.93926	129	1.45641	5.4	35.522	1	3	8.80139	236.499	103	5.71753	131	86.5	1	0	0	4632	12.6904
317	0	50	1	0	45.6	1.569	156.9	18.5233	72.5	0	21	18	7	40.1	1.03699	184	4.75824	121	1.36609	4.8	28.964	1	1	8.60245	159.346	90	4.9959	124	82.5	1	0	0	4098	11.2274
319	1	45	1	1	71	1.611	161.1	27.3569	85	0	19	16	16	31.7	0.819762	210	5.4306	145	1.63705	5.1	32.243	1	3	8.86855	242.616	98	5.43998	122.5	76	1	0	0	3642	9.97808
323	1	56	1	0	60.5	1.686	168.6	21.2834	76	1	19	21	16	54	1.39644	176	4.55136	106	1.19674	5.5	36.615	1	1	8.63373	183.755	106	5.88406	131	83	1	0	0	363	0.994521
335	0	46	4.2	1	56.3	1.47	147	26.054	74.5	0	19	17	14	42.7	1.10422	231	5.97366	98	1.10642	5.5	36.615	1	1	8.49699	221.38	100	5.551	133	81.5	1	0	0	2515	6.89041
342	1	65	84	1	89	1.728	172.8	29.8059	104.5	0	20	24	22	38.7	1.00078	186	4.80996	98	1.10642	4.84	29.4012	2	2	8.52655	254.142	103	5.71753	123.5	81	1	0	0	2822	7.73151
346	1	56	90	0	61.1	1.657	165.7	22.2534	79	0	28	19	65	54.7	1.41454	234	6.05124	138	1.55802	5.4	35.522	2	2	8.89755	198.001	106	5.88406	120	77	1	0	0	767	2.10137
347	1	47	66	0	74.3	1.758	175.8	24.0409	84.2	0	20	18	26	46.4	1.1999	184	4.75824	97	1.09513	4.9	30.057	1	3	8.40335	202.024	92	5.10692	125	79	1	0	0	4362	11.9507
349	1	50	36	0	60.1	1.702	170.2	20.747	72.3	1	16	20	10	59.7	1.54384	171	4.42206	29	0.32741	5.1	32.243	1	1	7.19594	149.294	92	5.10692	137	88	1	0	0	3974	10.8877
357	1	55	334	0	58.9	1.612	161.2	22.6665	81.1	0	16	11	17	57.3	1.48178	164	4.24104	54	0.60966	6.1	43.173	4	3	7.97797	180.833	108	5.99508	133	83	1	0	1	3661	10.0301
363	0	45	32.76	0	49.7	1.564	156.4	20.3181	71	1	17	19	9	77	1.99122	199	5.14614	39	0.44031	5.1	32.243	1	1	7.47022	151.781	90	4.9959	121	77.5	1	0	0	1989	5.44932
368	1	68	1	0	69.1	1.643	164.3	25.5978	93.6	0	17	18	20	46.4	1.1999	220	5.6892	184	2.07736	5.2	33.336	1	1	9.12696	233.63	100	5.551	129.5	77.5	1	0	0	4469	12.2438
369	1	50	245	0	69.3	1.657	165.7	25.2399	83.2	0	31	19	25	43.6	1.1275	238	6.15468	143	1.61447	5.2	33.336	3	2	8.87487	224.001	100	5.551	139.5	89.5	1	0	0	4655	12.7534
374	0	55	0	0	58.7	1.575	157.5	23.6634	80.3	0	17	15	15	42.8	1.10681	173	4.47378	76	0.85804	5.4	35.522	1	1	8.25271	195.287	101	5.60651	136.5	87	1	0	0	399	1.09315
376	0	45	0	0	57.4	1.605	160.5	22.2824	71	0	12	14	19	71.4	1.8464	178	4.60308	45	0.50805	4.7	27.871	1	1	7.50796	167.295	81	4.49631	130	73.5	1	0	0	2559	7.01096
377	1	45	308	0	60.9	1.717	171.7	20.6574	74.5	0	12	13	28	62.9	1.62659	151	3.90486	70	0.7903	5	31.15	4	3	8.20931	169.583	105	5.82855	136	87	1	0	0	4060	11.1233
379	1	51	154	0	79.5	1.745	174.5	26.1082	83.5	0	19	23	23	49	1.26714	235	6.0771	71	0.80159	5	31.15	3	3	8.25166	215.436	108	5.99508	130.5	86	1	0	1	2205	6.0411
380	1	64	44	0	52.2	1.704	170.4	17.9776	76	1	11	19	21	46	1.18956	171	4.42206	74	0.83546	5.1	32.243	1	1	8.11073	145.811	90	4.9959	136.5	82	1	0	0	1839	5.03836
381	1	51	1	1	60.7	1.619	161.9	23.1577	80.8	0	24	18	29	54.6	1.41196	235	6.0771	67	0.75643	5.1	32.243	1	1	8.04414	186.284	93	5.16243	120	79.5	1	0	1	3846	10.537
395	1	56	154	0	58	1.736	173.6	19.2455	72.2	0	15	12	16	52.1	1.34731	243	6.28398	77	0.86933	4.7	27.871	3	3	8.28539	159.456	103	5.71753	124	74	1	0	0	4305	11.7945
400	1	59	0	0	71.6	1.784	178.4	22.4969	83.9	0	24	16	24	59.5	1.53867	254	6.56844	66	0.74514	5.2	33.336	1	3	8.06086	181.345	96	5.32896	128	76	1	0	0	3970	10.8767
413	1	52	0	1	57.8	1.666	166.6	20.8247	73	1	17	13	18	67	1.73262	206	5.32716	45	0.50805	5.3	34.429	1	1	7.75791	161.556	104	5.77304	122.5	77.5	1	0	0	364	0.99726
421	1	53	2.8	0	70.2	1.672	167.2	25.111	86	1	21	13	28	44.8	1.15853	224	5.79264	96	1.08384	6.1	43.173	1	3	8.56255	215.014	109	6.05059	124	81.5	1	0	0	1721	4.71507
431	1	60	0	0	60.6	1.671	167.1	21.703	79	0	17	15	12	52.8	1.36541	204	5.27544	86	0.97094	5.2	33.336	1	1	8.27206	179.528	91	5.05141	127	73.5	1	0	0	1513	4.14521
438	1	53	0	1	72.6	1.733	173.3	24.1735	86.2	0	21	15	14	36.5	0.94389	178	4.60308	75	0.84675	5.4	35.522	1	1	8.29717	200.572	107	5.93957	119.5	81.5	1	0	0	3013	8.25479
439	0	51	0	1	69.2	1.505	150.5	30.5515	99.9	0	35	22	28	34.8	0.899928	252	6.51672	264	2.98056	6.1	43.173	1	1	9.44715	288.625	96	5.32896	134	86.5	1	0	0	724	1.98356
441	1	56	154	0	68.5	1.683	168.3	24.1837	83.2	0	32	25	44	46.1	1.19215	243	6.28398	111	1.25319	5.5	36.615	3	1	8.6315	208.741	101	5.60651	125.5	74.5	1	0	0	1701	4.66027
443	0	54	0	0	60.6	1.606	160.6	23.4953	75	0	10	10	14	41.7	1.07836	207	5.35302	147	1.65963	5.7	38.801	1	1	8.90246	209.166	100	5.551	125	80	1	0	0	1399	3.83288
445	0	49	1	0	55.4	1.545	154.5	23.2088	79.5	1	17	15	9	41.8	1.08095	188	4.86168	92	1.03868	5.2	33.336	1	1	8.31728	193.034	89	4.94039	124.5	78.5	1	0	0	1059	2.90137
455	1	48	0	0	63.5	1.708	170.8	21.767	78	0	21	19	13	49.1	1.26973	185	4.7841	47	0.53063	4.84	29.4012	1	3	7.6896	167.379	93	5.16243	121	78.5	1	0	0	3652	10.0055
460	1	35	22	0	69.5	1.799	179.9	21.4745	79	0	25	33	25	54	1.39644	215	5.5599	255	2.87895	5.4	35.522	1	1	9.34793	200.742	90	4.9959	126	81	1	0	0	1100	3.0137
466	1	49	387.8	0	54.8	1.655	165.5	20.0071	77.3	1	11	18	17	54.6	1.41196	188	4.86168	86	0.97094	5	31.15	4	2	8.23854	164.829	88	4.88488	122	81	1	0	1	4400	12.0548
469	1	52	60	1	59.9	1.633	163.3	22.4623	79	1	31	22	21	38.2	0.987852	200	5.172	67	0.75643	4.9	30.057	1	1	8.09651	181.866	98	5.43998	130.5	85	1	0	0	4069	11.1479
473	1	45	0	0	69.7	1.77	177	22.2478	81.5	0	16	13	11	36	0.93096	174	4.49964	33	0.37257	5	31.15	1	3	7.18539	159.859	80	4.4408	121.5	71.5	1	0	0	1419	3.88767
475	1	47	175	1	79.7	1.721	172.1	26.9089	94.2	0	54	34	40	48.9	1.26455	288	7.44768	268	3.02572	5.5	36.615	3	3	9.54223	256.771	104	5.77304	125.5	80.5	1	0	0	4174	11.4356
477	1	47	36	1	69.2	1.736	173.6	22.9618	86.5	0	22	14	32	43.2	1.11715	286	7.39596	210	2.3709	5.1	32.243	1	3	9.16482	210.441	91	5.05141	122	76.5	1	0	0	1415	3.87671
479	1	48	1	1	75.3	1.581	158.1	30.1253	96	1	27	19	31	50.7	1.3111	202	5.22372	80	0.9032	5.6	37.708	1	1	8.27385	249.252	98	5.43998	132	85.5	1	0	0	2644	7.24384
482	1	65	245	0	63.2	1.694	169.4	22.0237	75.5	1	19	22	38	77.5	2.00415	213	5.50818	42	0.47418	6.1	43.173	3	1	7.68891	169.338	104	5.77304	125	80	1	0	0	404	1.10685
484	0	46	1	0	46.1	1.514	151.4	20.1117	63	0	7	9	8	64.4	1.66538	170	4.3962	50	0.5645	4.8	28.964	1	1	7.88231	158.527	106	5.88406	121	58.5	1	0	0	3773	10.337
486	1	54	154	0	71.5	1.806	180.6	21.9215	82.5	0	11	16	14	38.7	1.00078	162	4.18932	82	0.92578	5.2	33.336	3	3	8.21338	180.05	90	4.9959	120.5	80	1	0	0	2975	8.15068
497	1	54	12	1	60.5	1.575	157.5	24.389	82.5	0	54	27	65	34	0.87924	237	6.12882	183	2.06607	5.6	37.708	1	1	9.16073	223.421	104	5.77304	125.5	81.5	1	0	0	1111	3.04384
498	1	43	0	0	77	1.741	174.1	25.4035	90.5	0	21	18	18	48.3	1.24904	214	5.53404	112	1.26448	5.656	38.3201	1	3	8.66008	219.996	103	5.71753	128	87.5	1	0	0	752	2.06027
499	1	50	392	0	66.2	1.686	168.6	23.2886	85.7	0	26	21	55	49.5	1.28007	207	5.35302	95	1.07255	4.8	28.964	4	3	8.40402	195.718	94	5.21794	120.5	77.5	1	0	0	3755	10.2877
517	0	49	0	0	62.8	1.681	168.1	22.2241	74.5	0	78	64	63	71.1	1.83865	209	5.40474	40	0.4516	4.8	28.964	1	1	7.51752	167.07	92	5.10692	122.5	76	1	0	0	2237	6.12877
529	1	63	1	0	74	1.617	161.7	28.3016	96	1	45	29	32	34.2	0.884412	121	3.12906	57	0.64353	5	31.15	1	3	7.90378	223.69	95	5.27345	134	84	1	0	0	2898	7.93973
538	1	47	0	1	68.5	1.642	164.2	25.4065	82.3	0	16	12	19	39.8	1.02923	217	5.61162	175	1.97575	5.9	40.987	1	3	9.14447	232.329	107	5.93957	121	74	1	0	1	4375	11.9863
540	1	52	126	0	73.8	1.682	168.2	26.0858	83.6	0	17	12	24	71.6	1.85158	200	5.172	68	0.76772	5.1	32.243	2	1	8.14148	212.377	101	5.60651	129	83	1	0	0	3307	9.06027
542	0	58	0	1	60.1	1.51	151	26.3585	80.5	0	10	12	12	36.8	0.951648	259	6.69774	270	3.0483	5.9	40.987	1	1	9.55924	251.967	105	5.82855	136.5	82	1	0	0	1822	4.99178
547	0	53	0	0	55.3	1.564	156.4	22.6075	74.6	0	10	22	8	71.3	1.84382	254	6.56844	71	0.80159	5	31.15	1	1	7.98837	180.597	83	4.60733	127	65.5	1	0	1	2427	6.64932
551	1	56	22	0	59.7	1.583	158.3	23.8239	82.2	1	39	31	19	39.4	1.01888	273	7.05978	301	3.39829	5.8	39.894	1	2	9.58867	228.439	97	5.38447	124.5	81.5	1	0	1	2932	8.03288
554	0	46	1	0	73.7	1.652	165.2	27.0052	89	0	12	15	13	48	1.24128	241	6.23226	92	1.03868	5.5	36.615	1	1	8.32845	224.911	90	4.9959	124	76.5	1	0	0	1099	3.01096
561	0	63	0	0	46.7	1.543	154.3	19.6149	74.5	0	27	21	20	47.5	1.22835	222	5.74092	112	1.26448	5.2	33.336	1	1	8.60006	168.689	97	5.38447	135	81	1	0	0	2700	7.39726
563	1	48	0	0	66.4	1.642	164.2	24.6276	84	1	25	21	54	44	1.13784	208	5.37888	185	2.08865	5.4	35.522	1	2	9.03807	222.586	91	5.05141	131	86	1	0	0	1932	5.29315
566	1	56	84	0	65.3	1.68	168	23.1363	91	0	13	14	13	41	1.06026	196	5.06856	103	1.16287	5.5	36.615	2	3	8.51629	197.036	97	5.38447	130.5	85.5	1	0	0	1058	2.89863
567	1	55	101	0	58	1.634	163.4	21.7232	72	1	11	13	10	53.4	1.38092	174	4.49964	38	0.42902	4.8	28.964	2	1	7.39879	160.725	86	4.77386	128.5	80	1	0	0	357	0.978082
576	1	42	245	0	64.5	1.74	174	21.304	78.5	1	19	16	21	46.7	1.20766	224	5.79264	252	2.84508	5	31.15	3	2	9.32492	198.658	89	4.94039	123.5	78	1	0	0	2891	7.92055
577	0	40	0	0	67.7	1.578	157.8	27.1878	96	0	25	24	34	71	1.83606	233	6.02538	43	0.48547	5.2	33.336	1	1	7.56786	205.754	90	4.9959	129	81	1	0	0	3554	9.73699
580	0	48	60	0	42.6	1.545	154.5	17.8465	68.5	1	8	12	15	79.7	2.06104	202	5.22372	140	1.5806	4.8	28.964	1	1	8.73713	155.927	89	4.94039	124.5	78	1	0	0	4123	11.2959
582	1	50	1	0	62.5	1.636	163.6	23.3514	83.1	0	22	13	27	49.5	1.28007	230	5.9478	80	0.9032	5.2	33.336	1	2	8.35232	195.039	106	5.88406	138	78	1	0	0	2911	7.97534
585	1	64	0	0	71.4	1.579	157.9	28.6374	98	0	29	21	21	28.9	0.747354	178	4.60308	131	1.47899	5.35	34.9755	1	2	8.79717	251.928	101	5.60651	134	82.5	1	0	0	1080	2.9589
598	0	54	1	0	42.5	1.565	156.5	17.3524	59.8	0	11	17	7	32.8	0.848208	210	5.4306	86	0.97094	5.6	37.708	1	1	8.2938	143.918	93	5.16243	126	78	1	0	0	1823	4.99452
608	1	48	180	0	73.7	1.837	183.7	21.8398	84	0	20	26	21	54	1.39644	209	5.40474	79	0.89191	5	31.15	3	1	8.24065	179.974	96	5.32896	130.5	88.5	1	0	0	1917	5.25205
614	1	52	22	0	67.1	1.694	169.4	23.3828	81.5	0	27	23	23	51.5	1.33179	186	4.80996	80	0.9032	5.2	33.336	1	1	8.22148	192.241	93	5.16243	123.5	76	1	0	0	2913	7.98082
615	0	49	1	0	52.8	1.54	154	22.2635	77.4	0	13	12	10	85.3	2.20586	261	6.74946	133	1.50157	4.8	28.964	1	1	8.7405	194.594	94	5.21794	123.5	63.5	1	0	0	2913	7.98082
618	0	48	0	0	62.3	1.588	158.8	24.7051	77	0	20	14	10	50.5	1.30593	123	3.18078	32	0.36128	5.2	33.336	1	1	7.2385	178.828	87	4.82937	138	89	1	0	0	4398	12.0493
624	1	34	0	1	77.9	1.623	162.3	29.5733	95	0	30	13	29	34.2	0.884412	180	4.6548	116	1.30964	5	31.15	1	3	8.42989	249.3	79	4.38529	132	81.5	1	0	1	4394	12.0384
628	1	53	90	0	55.6	1.643	164.3	20.5968	75	0	25	14	21	44.7	1.15594	175	4.5255	81	0.91449	5.4	35.522	2	2	8.2446	169.812	94	5.21794	123	79	1	0	0	4494	12.3123
632	1	44	0	0	65.3	1.724	172.4	21.9704	75.5	0	16	16	9	48.5	1.25421	179	4.62894	64	0.72256	4.8	28.964	1	1	7.95437	174.761	89	4.94039	123	80.5	1	0	0	4323	11.8438
635	1	34	1	0	78.7	1.647	164.7	29.0127	88.5	0	36	20	32	33.5	0.86631	269	6.95634	144	1.62576	4.7	27.871	1	3	8.9588	259.919	108	5.99508	131.5	84.5	1	0	0	4410	12.0822
636	1	35	44	0	85.8	1.816	181.6	26.0169	88.3	1	18	15	17	40.6	1.04992	213	5.50818	143	1.61447	4.6	26.778	1	2	8.78056	228.443	91	5.05141	128.5	79.5	1	0	0	4249	11.6411
654	0	63	0	1	52.9	1.482	148.2	24.0857	71	0	24	17	30	73.1	1.89037	257	6.64602	92	1.03868	6	42.08	1	1	8.3395	200.863	91	5.05141	126.5	77	1	0	0	4399	12.0521
657	1	56	280	1	69.9	1.609	160.9	27.0001	89.1	0	28	27	28	50.8	1.31369	221	5.71506	224	2.52896	5.1	32.243	4	3	9.28285	250.638	96	5.32896	118	80	1	0	0	757	2.07397
661	0	63	0	0	47.1	1.508	150.8	20.7118	73.5	0	12	19	8	42.5	1.09905	187	4.83582	52	0.58708	5.2	33.336	1	1	7.62754	157.98	79	4.38529	130.5	82.5	1	0	0	1036	2.83836
664	0	53	0	0	39	1.573	157.3	15.7618	56.4	0	20	26	14	65.9	1.70417	197	5.09442	70	0.7903	5.2	33.336	1	1	8.05516	126.964	90	4.9959	125	68	1	0	0	1705	4.67123
665	1	64	231	0	59.1	1.711	171.1	20.1877	76	0	18	23	13	52.7	1.36282	216	5.58576	74	0.83546	5.452	36.0904	3	3	8.27436	167.04	106	5.88406	129	84	1	0	0	3236	8.86575
671	1	45	308	0	58.9	1.686	168.6	20.7205	81.2	1	25	25	60	62.2	1.60849	234	6.05124	143	1.61447	4.4	24.592	4	3	8.71235	180.524	85	4.71835	127	81	1	0	0	1101	3.01644
673	1	57	126	0	62.5	1.793	179.3	19.441	77.7	0	13	13	11	46.8	1.21025	196	5.06856	153	1.72737	5.1	32.243	2	2	8.84815	172.017	91	5.05141	121	76.5	1	0	0	3543	9.70685
677	1	79	1	0	46.8	1.607	160.7	18.1223	71	1	11	18	10	34.5	0.89217	153	3.95658	46	0.51934	6.2	44.266	1	1	7.56631	137.119	84	4.66284	125	71	1	0	0	1092	2.99178
682	1	39	22	1	55	1.612	161.2	21.1657	76.2	0	38	24	39	65.6	1.69642	197	5.09442	85	0.95965	5.1	32.243	1	2	8.2821	175.297	93	5.16243	126.5	82	1	0	0	389	1.06575
686	1	47	5.13333	0	76.3	1.671	167.1	27.3257	88	1	31	26	21	36.8	0.951648	216	5.58576	94	1.06126	5.5	36.615	1	3	8.44527	230.773	99	5.49549	130.5	79	1	0	0	1093	2.99452
694	0	73	0	0	39.7	1.458	145.8	18.6756	62.4	0	30	28	14	56.6	1.46368	196	5.06856	54	0.60966	5.5	36.615	1	1	7.77317	145.169	88	4.88488	123	75	1	0	0	371	1.01644
703	1	45	12	0	53.6	1.568	156.8	21.8008	76	0	14	17	14	42.3	1.09388	169	4.37034	193	2.17897	4.942	30.5161	1	2	9.12342	198.898	95	5.27345	122.5	78.5	1	0	0	3702	10.1425
709	1	45	1	1	60.1	1.596	159.6	23.5944	74.8	0	28	20	21	48.9	1.26455	230	5.9478	138	1.55802	5.35	34.9755	1	2	8.7559	206.59	92	5.10692	138.5	88	1	0	0	3639	9.96986
711	0	55	0	0	43.9	1.507	150.7	19.3303	65.8	1	11	16	9	60.8	1.57229	258	6.67188	55	0.62095	5.452	36.0904	1	1	7.68363	148.527	79	4.38529	124	66	1	0	0	728	1.99452
718	1	43	154	0	66.4	1.75	175	21.6816	79.4	0	29	24	46	60.3	1.55936	224	5.79264	130	1.4677	5.1	32.243	3	2	8.82835	191.413	105	5.82855	131.5	79	1	0	0	4382	12.0055
719	1	54	110	0	76.6	1.646	164.6	28.2728	88.2	0	29	19	64	58.3	1.50764	247	6.38742	129	1.45641	5.9	40.987	2	3	8.82063	249.384	105	5.82855	129.5	77.5	1	0	0	3998	10.9534
721	1	53	106.5	0	60.7	1.712	171.2	20.7101	82.2	0	31	25	20	56.1	1.45075	217	5.61162	64	0.72256	4.6	26.778	2	2	8.08086	167.355	101	5.60651	128	82	1	0	1	4388	12.0219
723	1	45	141	0	68.7	1.727	172.7	23.0341	81.4	0	28	19	39	70.8	1.83089	210	5.4306	92	1.03868	5.044	31.6309	3	3	8.39299	193.325	96	5.32896	124	72.5	1	0	0	3664	10.0384
727	1	45	12	0	56.4	1.617	161.7	21.5704	77.3	0	30	18	24	42.6	1.10164	189	4.88754	51	0.57579	5.452	36.0904	1	2	7.82365	168.76	98	5.43998	137	87.5	1	0	0	3654	10.011
730	1	45	168	0	65.9	1.721	172.1	22.2497	80.8	0	33	25	38	58.7	1.51798	186	4.80996	67	0.75643	5.146	32.7458	3	3	8.15594	181.467	104	5.77304	125.5	84	1	0	1	1869	5.12055
738	0	58	0	0	44.3	1.472	147.2	20.445	62.5	1	19	18	14	54.5	1.40937	191	4.93926	67	0.75643	5	31.15	1	1	7.9542	162.624	85	4.71835	122.5	80.5	1	0	1	1841	5.04384
740	0	47	0	0	57.7	1.574	157.4	23.2898	80	0	8	14	14	55.6	1.43782	238	6.15468	105	1.18545	5.1	32.243	1	1	8.4826	197.558	92	5.10692	117	82	1	0	0	2590	7.09589
741	0	39	0	0	47.4	1.496	149.6	21.1795	63	0	13	12	8	47.8	1.23611	171	4.42206	34	0.38386	4.6	26.778	1	1	7.39756	156.676	96	5.32896	128	83.5	1	0	0	2891	7.92055
742	1	55	66	0	70.5	1.687	168.7	24.7719	85.1	1	14	9	18	32.7	0.845622	228	5.89608	452	5.10308	5.2	33.336	1	3	10.0257	248.356	100	5.551	124	82	1	0	0	4413	12.0904
745	1	53	60	1	66.4	1.644	164.4	24.5677	85.5	0	21	20	19	52.9	1.36799	264	6.82704	192	2.16768	5.2	33.336	1	2	9.11823	224.014	95	5.27345	130.5	83	1	0	0	384	1.05205
746	0	43	252	0	63.9	1.59	159	25.2759	81	1	15	20	15	94	2.43084	238	6.15468	69	0.77901	5.2	33.336	3	1	8.0296	202.955	89	4.94039	127.5	82.5	1	0	1	1794	4.91507
753	1	43	0	0	55.6	1.708	170.8	19.059	69.1	0	16	12	11	58.2	1.50505	194	5.01684	50	0.5645	5.6	37.708	1	2	7.91022	150.761	109	6.05059	125	77	1	0	1	4375	11.9863
757	1	58	154	1	57.1	1.647	164.7	21.0498	79.6	0	20	21	35	74.7	1.93174	190	4.9134	53	0.59837	5.5	36.615	3	1	7.89227	166.131	101	5.60651	135	87	1	0	0	2920	8
778	1	55	0	0	67.6	1.668	166.8	24.2971	81	0	23	32	16	38	0.98268	214	5.53404	104	1.17416	5.6	37.708	1	2	8.53621	207.405	98	5.43998	130.5	82	1	0	1	3283	8.99452
790	1	62	170	0	63	1.654	165.4	23.0287	78.5	1	34	34	47	60.5	1.56453	194	5.01684	62	0.69998	4.7	27.871	3	2	7.96659	183.46	93	5.16243	133.5	82.5	1	0	0	4709	12.9014
797	0	49	0	1	79.2	1.57	157	32.1311	100.5	0	16	15	12	59.9	1.54901	230	5.9478	65	0.73385	5.6	37.708	1	1	8.08641	259.825	100	5.551	124	75.5	1	0	0	1329	3.6411
809	1	49	154	0	78.7	1.802	180.2	24.2362	87	1	41	26	29	56.3	1.45592	233	6.02538	149	1.68221	4.9	30.057	3	1	8.78814	212.991	88	4.88488	125.5	78.5	1	0	0	4632	12.6904
811	1	43	252	0	65.4	1.646	164.6	24.1389	83.4	0	23	29	79	47.7	1.23352	169	4.37034	166	1.87414	4.5	25.685	3	3	8.99355	217.095	97	5.38447	118	80.5	1	0	0	4365	11.9589
813	1	36	44	0	74.1	1.685	168.5	26.0987	80.8	0	13	14	15	65.4	1.69124	204	5.27544	40	0.4516	5	31.15	1	1	7.41457	193.511	83	4.60733	128	82.5	1	0	0	4382	12.0055
814	1	42	154	0	73.4	1.68	168	26.0062	79.5	0	27	19	28	40.1	1.03699	215	5.5599	152	1.71608	4.9	30.057	3	3	8.79664	228.768	87	4.82937	130.5	84	1	0	0	4059	11.1205
817	1	46	110	0	58	1.636	163.6	21.6701	74.5	1	22	17	13	59.7	1.54384	229	5.92194	125	1.41125	5.2	33.336	2	2	8.72013	188.966	98	5.43998	120.5	74.5	1	0	1	2924	8.01096
826	1	41	110	1	74.3	1.726	172.6	24.9406	90.7	0	24	17	28	46.1	1.19215	212	5.48232	152	1.71608	4.9	30.057	2	1	8.80807	219.679	88	4.88488	124	81	1	0	0	4363	11.9534
829	1	50	1	0	55	1.592	159.2	21.7008	71.5	0	17	17	36	46.2	1.19473	239	6.18054	122	1.37738	4.9	30.057	1	2	8.70599	188.927	99	5.49549	133.5	88	1	0	0	2535	6.94521
833	1	55	120	1	77.5	1.724	172.4	26.0752	83	1	49	23	58	55	1.4223	186	4.80996	80	0.9032	5.4	35.522	2	2	8.21067	214.095	92	5.10692	125	78.5	1	0	0	364	0.99726
834	0	38	0	0	54.1	1.601	160.1	21.1064	67	0	12	16	11	51.6	1.33438	207	5.35302	74	0.83546	5.248	33.8606	1	1	8.12178	171.422	91	5.05141	125	83	1	0	0	3618	9.91233
835	0	57	0	0	51.4	1.501	150.1	22.814	79	1	24	21	39	41.3	1.06802	220	5.6892	67	0.75643	5.2	33.336	1	1	8.01136	182.771	90	4.9959	134	81	1	0	0	721	1.97534
842	1	48	399	0	73.8	1.712	171.2	25.1796	87	0	17	11	41	73.1	1.89037	195	5.0427	57	0.64353	5.4	35.522	4	2	7.94502	200.053	99	5.49549	123.5	81	1	0	0	4375	11.9863
848	0	54	1	0	50.3	1.588	158.8	19.9465	70.5	0	16	18	10	91.6	2.36878	278	7.18908	45	0.50805	5.7	38.801	1	1	7.77695	155.123	106	5.88406	120.5	74	1	0	0	1624	4.44932
849	1	60	36	0	61.8	1.688	168.8	21.6892	81	0	21	24	14	59.5	1.53867	177	4.57722	79	0.89191	5.1	32.243	1	1	8.33974	180.882	106	5.88406	117	80	1	0	0	3286	9.00274
853	1	47	252	0	63	1.715	171.5	21.4196	80	0	15	20	17	50.1	1.29559	243	6.28398	122	1.37738	5.1	32.243	3	3	8.62173	184.674	91	5.05141	132.5	86	1	0	0	4406	12.0712
856	1	40	5.13333	0	56.7	1.707	170.7	19.4588	65.6	1	18	16	22	59.6	1.54126	208	5.37888	88	0.99352	5.1	32.243	1	3	8.29505	161.412	91	5.05141	114	83	1	0	0	3288	9.00822
867	1	57	0	0	51.6	1.598	159.8	20.2067	68.9	0	19	25	10	41.1	1.06285	192	4.96512	64	0.72256	4.8	28.964	1	3	7.95437	160.732	89	4.94039	122.5	73	1	0	0	785	2.15068
872	1	50	54	0	74.3	1.697	169.7	25.8003	88	1	20	14	27	64.3	1.6628	249	6.43914	78	0.88062	5.4	35.522	1	2	8.22791	212.283	96	5.32896	113	80	1	0	1	4434	12.1479
893	0	40	1	0	57.6	1.625	162.5	21.813	77	1	11	12	11	40.2	1.03957	184	4.75824	106	1.19674	4.8	28.964	1	1	8.48115	185	91	5.05141	120	74	1	0	0	726	1.98904
897	1	32	168	0	56.1	1.672	167.2	20.0674	71	0	6	14	9	80.4	2.07914	200	5.172	45	0.50805	5.1	32.243	3	1	7.56786	151.867	86	4.77386	124	78	1	0	0	2326	6.3726
904	1	47	22	1	82.3	1.741	174.1	27.152	89	1	34	23	43	46.9	1.21283	230	5.9478	188	2.12252	4.7	27.871	1	2	9.13841	248.127	99	5.49549	129.5	86	1	0	0	4294	11.7644
913	1	63	1	0	68.5	1.632	163.2	25.7188	87	0	15	19	12	36.6	0.946476	177	4.57722	219	2.47251	5.2	33.336	1	3	9.22852	237.346	93	5.16243	125.5	75.5	1	0	0	326	0.893151
920	1	55	154	0	58.7	1.64	164	21.8248	84.7	0	19	14	18	39.1	1.01113	181	4.68066	97	1.09513	4.4	24.592	3	1	8.3589	182.431	88	4.88488	121.5	80.5	1	0	0	370	1.0137
923	1	60	154	0	65.6	1.656	165.6	23.9212	86	0	10	9	19	61.9	1.60073	184	4.75824	62	0.69998	5.2	33.336	3	2	8.11612	194.147	108	5.99508	126.5	75	1	0	0	4036	11.0575
932	0	53	0	0	53.6	1.515	151.5	23.3528	82.5	0	17	18	11	54.7	1.41454	237	6.12882	176	1.98704	5.248	33.8606	1	1	8.97715	209.642	90	4.9959	124.5	82	1	0	0	349	0.956164
935	0	54	60	0	57.2	1.576	157.6	23.0295	68.5	0	32	24	13	73.3	1.89554	252	6.51672	91	1.02739	5.5	36.615	1	1	8.35031	192.303	93	5.16243	132	80.5	1	0	0	2454	6.72329
936	1	43	1	1	71.5	1.761	176.1	23.0562	81	0	25	13	20	30.8	0.796488	190	4.9134	326	3.68054	4.9	30.057	1	3	9.62635	221.947	93	5.16243	120.5	71	1	0	1	4401	12.0575
951	1	52	238	0	66.1	1.725	172.5	22.2138	83	0	25	18	22	65.4	1.69124	218	5.63748	48	0.54192	5.2	33.336	3	2	7.80303	173.335	102	5.66202	121	86	1	0	0	3227	8.8411
952	1	48	329	0	65	1.738	173.8	21.5186	73.5	0	33	28	60	54.4	1.40678	154	3.98244	65	0.73385	4.9	30.057	4	1	8.04559	173.13	96	5.32896	130.5	84	1	0	0	4391	12.0301
956	1	59	0	1	77.6	1.613	161.3	29.8259	92	0	12	9	15	41	1.06026	120	3.1032	109	1.23061	5.5	36.615	1	1	8.64259	257.773	104	5.77304	130	85.5	1	0	0	732	2.00548
968	1	53	0	0	76.2	1.787	178.7	23.8619	90.8	0	18	17	15	35.2	0.910272	221	5.71506	132	1.49028	5.1	32.243	1	2	8.87179	211.698	108	5.99508	135.5	80.5	1	0	0	1459	3.99726
972	1	54	350	0	74.1	1.73	173	24.7586	81.2	0	15	12	28	46.9	1.21283	217	5.61162	130	1.4677	5	31.15	4	3	8.84722	219.045	107	5.93957	123	81.5	1	0	1	2477	6.7863
986	0	53	1	0	59.9	1.498	149.8	26.6934	87	0	33	21	55	59	1.52574	199	5.14614	44	0.49676	5.554	37.2052	1	1	7.54539	201.412	86	4.77386	133.5	88.5	1	0	0	827	2.26575
990	0	58	0	1	60.7	1.526	152.6	26.0663	89	1	19	22	42	57	1.47402	231	5.97366	83	0.93707	5.5	36.615	1	1	8.25829	215.263	93	5.16243	127.5	78	1	0	0	1114	3.05205
991	0	54	1	0	56	1.626	162.6	21.181	84	0	15	22	14	108	2.79288	249	6.43914	37	0.41773	4.9	30.057	1	2	7.41758	157.112	90	4.9959	126.5	83.5	1	0	0	1859	5.09315
996	1	62	108	0	70.6	1.737	173.7	23.3994	86.4	0	12	18	17	60.4	1.56194	227	5.87022	52	0.58708	5.2	33.336	2	2	7.83281	183.283	97	5.38447	121	80	1	0	0	2976	8.15342
998	0	42	0	0	58.7	1.605	160.5	22.787	75.1	0	10	9	12	64.4	1.66538	260	6.7236	63	0.71127	5.1	32.243	1	1	7.96085	181.404	91	5.05141	128.5	69	1	0	0	2192	6.00548
1004	1	61	12	0	59.6	1.64	164	22.1594	82	1	27	16	14	40.7	1.0525	209	5.40474	152	1.71608	5.6	37.708	1	1	8.99417	199.306	106	5.88406	124.5	78.5	1	0	0	2209	6.05205
1013	1	76	1	0	57.4	1.546	154.6	24.0156	77.3	1	29	35	24	43.1	1.11457	253	6.54258	166	1.87414	5.6	37.708	1	2	9.00381	216.232	98	5.43998	127	76	1	0	0	1154	3.16164
1016	1	61	245	1	74.6	1.706	170.6	25.6319	94	0	39	23	44	29.1	0.752526	211	5.45646	182	2.05478	4.7	27.871	3	3	8.9297	228.885	83	4.60733	134.5	84	1	0	0	1094	2.99726
1019	1	42	18	1	73.4	1.731	173.1	24.4964	81.4	0	37	26	30	33.3	0.861138	154	3.98244	181	2.04349	5.1	32.243	1	3	9.15931	224.37	105	5.82855	135.5	83.5	1	0	0	736	2.01644
1041	1	47	0	1	79.3	1.778	177.8	25.0847	89.8	0	25	18	29	41.8	1.08095	235	6.0771	143	1.61447	5.2	33.336	1	3	8.84441	221.86	97	5.38447	120.5	80	1	0	0	4505	12.3425
1050	1	44	1	1	62.7	1.657	165.7	22.8361	80.8	0	53	23	29	31.8	0.822348	234	6.05124	288	3.25152	5.5	36.615	1	3	9.44715	215.736	88	4.88488	120	79.5	1	0	0	4354	11.9288
1052	1	46	0	0	55.8	1.708	170.8	19.1275	76	0	14	14	10	40	1.0344	188	4.86168	79	0.89191	4.8	28.964	1	3	8.16494	156.175	89	4.94039	121.5	81.5	1	0	1	4590	12.5753
1062	0	52	1	0	50.8	1.58	158	20.3493	71	0	40	28	49	35.9	0.928374	259	6.69774	110	1.2419	5.8	39.894	1	1	8.55063	173.999	94	5.21794	122.5	77	1	0	0	2470	6.76712
1066	1	50	90	0	60.7	1.632	163.2	22.7902	83.7	1	16	16	18	50.2	1.29817	217	5.61162	161	1.81769	4.942	30.5161	2	2	8.99343	204.962	100	5.551	136.5	89	1	0	0	3627	9.93699
1069	1	56	308	0	57.2	1.701	170.1	19.7691	75.8	1	22	22	15	74.6	1.92916	219	5.66334	87	0.98223	5	31.15	4	2	8.30536	164.19	93	5.16243	120	80	1	0	0	1478	4.04932
1081	1	59	12	1	67.5	1.673	167.3	24.1164	85	0	52	34	25	34.3	0.886998	204	5.27544	80	0.9032	5.2	33.336	1	2	8.25323	199.038	96	5.32896	128.5	81	1	0	0	356	0.975342
1087	0	35	1	0	58.8	1.644	164.4	21.7557	74.4	0	15	19	12	66	1.70676	203	5.24958	36	0.40644	5.35	34.9755	1	1	7.44425	161.955	95	5.27345	120.5	67.5	1	0	0	3791	10.3863
1096	0	64	0	0	51.3	1.452	145.2	24.3324	80	1	17	13	13	37.8	0.977508	221	5.71506	110	1.2419	6.1	43.173	1	1	8.53993	207.797	93	5.16243	133.5	72	1	0	0	754	2.06575
1097	1	56	0	1	72.9	1.673	167.3	26.0457	88.5	1	33	27	24	35.4	0.915444	196	5.06856	105	1.18545	5.452	36.0904	1	2	8.4826	220.935	92	5.10692	120	76.5	1	0	0	1562	4.27945
1102	1	43	0	1	70.8	1.753	175.3	23.0393	79.3	0	33	16	27	56.5	1.46109	230	5.9478	94	1.06126	5.6	37.708	1	1	8.46527	195.034	101	5.60651	133.5	83.5	1	0	0	358	0.980822
1106	1	53	4.2	1	65.5	1.623	162.3	24.8659	84.5	0	52	31	87	49	1.26714	229	5.92194	90	1.0161	5.2	33.336	1	1	8.43164	209.66	102	5.66202	133	85	1	0	0	1071	2.93425
1111	1	57	1	1	78.4	1.708	170.8	26.8745	94.9	0	42	25	12	36.9	0.954234	186	4.80996	131	1.47899	5	31.15	1	1	8.72534	234.489	94	5.21794	124.5	81.5	1	0	0	2529	6.92877
1118	0	63	0	0	58.5	1.498	149.8	26.0695	76.6	0	25	17	22	76.2	1.97053	230	5.9478	86	0.97094	5.452	36.0904	1	1	8.36637	218.107	100	5.551	134	75	1	0	0	2177	5.96438
1134	1	43	60	0	67.6	1.653	165.3	24.7401	81.5	0	14	16	16	49.9	1.29041	160	4.1376	71	0.80159	5.5	36.615	1	3	8.20426	202.974	103	5.71753	132.5	74.5	1	0	0	3893	10.6658
1135	0	45	252	0	58.1	1.602	160.2	22.6387	71	0	16	15	13	52.2	1.34989	184	4.75824	41	0.46289	4.8	28.964	3	1	7.46308	168.954	85	4.71835	133.5	82	1	0	0	4431	12.1397
1139	1	55	90	0	58.2	1.751	175.1	18.9824	69.5	0	14	18	10	43.2	1.11715	152	3.93072	80	0.9032	4.8	28.964	2	1	8.14323	154.578	86	4.77386	129	85	1	0	0	4487	12.2932
1143	1	57	22	0	82.6	1.749	174.9	27.0023	94	1	17	20	17	52.6	1.36024	240	6.2064	65	0.73385	4.8	28.964	1	2	8.04559	217.249	96	5.32896	124.5	81	1	0	0	2914	7.98356
1161	1	47	329	1	68.8	1.716	171.6	23.3644	82	0	39	25	121	40.1	1.03699	208	5.37888	171	1.93059	5.4	35.522	4	3	9.11196	212.895	106	5.88406	134	86	1	0	0	1296	3.55068
1162	1	43	12	0	60.3	1.709	170.9	20.6459	74.3	0	17	18	18	55	1.4223	219	5.66334	112	1.26448	5	31.15	1	2	8.61032	177.768	98	5.43998	122	79	1	0	0	2400	6.57534
1178	1	62	154	0	64.5	1.678	167.8	22.9074	85.6	1	16	15	39	52.1	1.34731	211	5.45646	109	1.23061	4.8	28.964	3	2	8.65216	198.199	105	5.82855	137.5	77.5	1	0	1	3691	10.1123
1179	1	63	110	1	67.4	1.708	170.8	23.1038	85.5	0	27	21	37	51.6	1.33438	218	5.63748	182	2.05478	4.9	30.057	2	3	9.1743	211.962	106	5.88406	137	80	1	0	0	3457	9.47123
1180	1	62	0	0	61	1.716	171.6	20.7155	80	0	20	19	14	39.1	1.01113	223	5.76678	143	1.61447	5.2	33.336	1	2	8.93314	185.054	106	5.88406	137	83.5	1	0	0	339	0.928767
1187	1	57	231	0	65.2	1.674	167.4	23.2668	81.7	0	18	22	36	56.4	1.4585	166	4.29276	81	0.91449	5.1	32.243	3	3	8.26565	192.315	96	5.32896	134.5	85.5	1	0	0	802	2.19726
1191	1	58	154	0	66.3	1.636	163.6	24.7712	86.1	0	20	20	11	44.5	1.15077	201	5.19786	95	1.07255	5.2	33.336	3	2	8.41461	208.44	95	5.27345	123.5	77	1	0	1	536	1.46849
1194	1	57	245	0	59.1	1.653	165.3	21.6293	74	0	17	21	25	38.8	1.00337	176	4.55136	80	0.9032	4.8	28.964	3	3	8.16622	176.629	88	4.88488	132	89	1	0	0	1498	4.10411
1197	1	52	2.8	0	73.8	1.646	164.6	27.2393	89.5	0	19	16	18	35.1	0.907686	211	5.45646	219	2.47251	4.9	30.057	1	2	9.17326	249.874	88	4.88488	121.5	80	1	0	0	445	1.21918
1201	0	57	0	0	60	1.587	158.7	23.8231	83	0	11	19	16	69.5	1.79727	205	5.3013	54	0.60966	5.758	39.4349	1	1	7.95928	189.614	106	5.88406	121.5	80.5	1	0	1	340	0.931507
1210	0	54	0	1	60.4	1.609	160.9	23.3305	82.7	0	14	20	16	43	1.11198	222	5.74092	104	1.17416	5.1	32.243	1	1	8.4621	197.425	91	5.05141	129.5	77.5	1	0	0	1450	3.9726
1223	0	44	1	0	60.9	1.592	159.2	24.0287	75	0	16	21	20	52.8	1.36541	173	4.47378	28	0.31612	5.2	33.336	1	1	7.10497	170.723	87	4.82937	133	83	1	0	0	2537	6.95068
1228	0	49	12	0	67.4	1.598	159.8	26.3941	76.2	0	10	14	7	56.6	1.46368	231	5.97366	88	0.99352	5	31.15	1	1	8.23854	217.449	86	4.77386	126	81.5	1	0	0	2916	7.98904
1235	1	55	330	0	61.6	1.668	166.8	22.1406	80.3	0	23	15	43	43.1	1.11457	160	4.1376	71	0.80159	4.9	30.057	4	3	8.12341	179.857	95	5.27345	126.5	82.5	1	0	0	4218	11.5562
1252	1	38	60	0	60.3	1.684	168.4	21.2634	72	0	19	21	25	74.7	1.93174	216	5.58576	43	0.48547	5.7	38.801	1	1	7.7594	164.991	109	6.05059	126.5	79.5	1	0	0	712	1.95068
1253	1	46	154	0	79.1	1.746	174.6	25.9471	84.5	0	32	22	85	38	0.98268	197	5.09442	132	1.49028	5	31.15	3	3	8.70051	225.753	91	5.05141	126.5	83.5	1	0	0	4321	11.8384
1262	0	43	4.2	0	72.5	1.594	159.4	28.5339	83	0	16	20	22	72.1	1.86451	179	4.62894	33	0.37257	5.7	38.801	1	1	7.47619	213.325	107	5.93957	125.5	77.5	1	0	0	2393	6.55616
1268	1	43	84	1	81.1	1.794	179.4	25.1986	87	0	25	16	44	26.1	0.674946	236	6.10296	184	2.07736	4.7	27.871	2	3	9.06508	228.427	94	5.21794	131	84.5	1	0	0	2625	7.19178
1274	1	35	0	0	60	1.593	159.3	23.6439	80	0	27	22	15	50	1.293	210	5.4306	84	0.94836	5.2	33.336	1	1	8.38206	198.185	104	5.77304	122.5	71.5	1	0	0	1818	4.98082
1276	1	45	285	1	69.7	1.726	172.6	23.3965	85	0	75	63	63	58.7	1.51798	186	4.80996	92	1.03868	4.8	28.964	4	3	8.51077	199.122	108	5.99508	127	82	1	0	0	3914	10.7233
1282	1	62	1	0	70.4	1.68	168	24.9433	92	0	12	13	10	37.9	0.980094	204	5.27544	83	0.93707	5.2	33.336	1	1	8.26899	206.256	94	5.21794	125.5	83	1	0	0	4268	11.6932
1286	1	43	367.5	0	62.2	1.708	170.8	21.3213	77.3	1	33	23	37	80.6	2.08432	214	5.53404	63	0.71127	4.7	27.871	4	2	7.85671	167.516	82	4.55182	126	80	1	0	0	366	1.00274
1288	0	49	0	0	53.1	1.633	163.3	19.9123	73	1	14	26	21	69.6	1.79986	227	5.87022	59	0.66611	5.35	34.9755	1	1	7.8503	156.318	87	4.82937	121.5	78	1	0	0	3224	8.83288
1293	1	52	1	0	58.8	1.657	165.7	21.4157	78	1	18	24	18	50	1.293	215	5.5599	117	1.32093	5.5	36.615	1	2	8.53493	182.782	87	4.82937	120.5	80	1	0	0	1841	5.04384
1300	1	48	1	1	99.3	1.78	178	31.3407	109	0	25	20	26	36.1	0.933546	236	6.10296	175	1.97575	5.656	38.3201	1	1	8.9825	281.518	91	5.05141	132	86	1	0	0	3611	9.89315
1304	0	46	105	0	45.4	1.502	150.2	20.1241	60.5	0	12	12	11	70.7	1.8283	158	4.08588	57	0.64353	5.146	32.7458	2	1	7.86076	158.191	91	5.05141	133	86.5	1	0	0	3667	10.0466
1306	1	51	0	0	65.5	1.691	169.1	22.9063	74.8	1	30	21	36	25.2	0.651672	189	4.88754	264	2.98056	5.5	36.615	1	3	9.37144	214.665	89	4.94039	136	82.5	1	0	0	1102	3.01918
1308	1	45	1	0	70.5	1.707	170.7	24.1948	77	0	22	13	13	49.3	1.2749	161	4.16346	53	0.59837	4.9	30.057	1	2	7.93111	191.892	105	5.82855	133	83.5	1	0	0	4388	12.0219
1320	1	41	1	1	88	1.744	174.4	28.9327	100	0	61	34	35	40.2	1.03957	251	6.49086	232	2.61928	5.7	38.801	1	3	9.43572	273.001	108	5.99508	129.5	82	1	0	0	2524	6.91507
1322	0	55	0	0	45.7	1.504	150.4	20.2032	67.7	0	15	12	9	62.3	1.61108	220	5.6892	40	0.4516	4.7	27.871	1	1	7.59085	153.36	99	5.49549	123	75	1	0	1	361	0.989041
1327	0	51	0	0	53.5	1.593	159.3	21.0825	71	0	22	21	47	62.8	1.62401	219	5.66334	109	1.23061	5.8	39.894	1	1	8.60337	181.381	100	5.551	126	77.5	1	0	0	3304	9.05205
1338	1	52	126	1	69.3	1.666	166.6	24.968	88.5	0	28	19	36	39.4	1.01888	210	5.4306	149	1.68221	4.5	25.685	2	3	8.8434	220.802	93	5.16243	131.5	76	1	0	0	3601	9.86575
1339	1	45	168	1	88.7	1.731	173.1	29.6026	99.4	1	48	33	79	39.6	1.02406	226	5.84436	188	2.12252	5.2	33.336	3	3	9.12826	270.22	98	5.43998	137.5	81	1	0	0	1490	4.08219
1340	1	45	126	0	81	1.724	172.4	27.2528	96.4	0	37	19	12	38.3	0.990438	154	3.98244	167	1.88543	4.7	27.871	2	1	8.97872	244.695	95	5.27345	138	83	1	0	0	4378	11.9945
1345	1	45	1	1	95	1.743	174.3	31.2701	102.5	0	78	43	20	38.9	1.00595	219	5.66334	67	0.75643	4.7	27.871	1	2	8.15594	255.037	104	5.77304	133	85.5	1	0	0	4371	11.9753
1346	1	45	371	0	71.8	1.754	175.4	23.3381	82.5	0	30	24	47	65.8	1.70159	214	5.53404	159	1.79511	5	31.15	4	2	8.90836	207.904	93	5.16243	121.5	78	1	0	0	4428	12.1315
1352	1	43	84	0	65.8	1.711	171.1	22.4764	83.6	0	17	12	20	41.3	1.06802	146	3.77556	57	0.64353	5.5	36.615	2	3	7.91425	177.884	96	5.32896	122	74.5	1	0	0	4528	12.4055
1353	1	62	110	0	58.3	1.668	166.8	20.9545	76	1	22	23	20	65.3	1.68866	257	6.64602	115	1.29835	4.7	27.871	2	3	8.54042	178.96	89	4.94039	127	78.5	1	0	0	3065	8.39726
1364	0	54	0	1	59.7	1.504	150.4	26.3924	94	0	17	19	14	46	1.18956	234	6.05124	131	1.47899	5.5	36.615	1	1	8.71465	230	93	5.16243	134.5	76.5	1	0	0	1749	4.79178
1365	0	47	0	0	49.1	1.546	154.6	20.5429	73	0	21	16	11	65.7	1.699	232	5.99952	85	0.95965	5.2	33.336	1	1	8.36462	171.834	101	5.60651	135	81.5	1	0	0	3661	10.0301
1373	1	48	177.5	0	72.8	1.721	172.1	24.5793	84.1	1	18	18	18	52.6	1.36024	181	4.68066	107	1.20803	5	31.15	3	1	8.61441	211.736	103	5.71753	128.5	79	1	0	0	4548	12.4603
1381	1	45	1	1	82.4	1.652	165.2	30.1931	95.5	0	62	35	20	35.8	0.925788	258	6.67188	190	2.1451	5.6	37.708	1	1	9.13884	275.93	98	5.43998	131.5	86	1	0	0	3997	10.9507
1387	1	58	154	0	73.9	1.748	174.8	24.1859	88	0	20	23	58	39.3	1.0163	222	5.74092	123	1.38867	5.2	33.336	3	2	8.773	212.183	105	5.82855	129.5	86.5	1	0	0	3887	10.6493
1395	1	57	60	0	55.6	1.587	158.7	22.076	79.6	1	16	18	9	48.9	1.26455	142	3.67212	19	0.21451	4.8	28.964	1	2	6.79459	149.997	94	5.21794	131.5	77.5	1	0	0	1150	3.15068
1411	1	42	36	0	79.7	1.797	179.7	24.681	83	0	20	11	14	36.2	0.936132	230	5.9478	191	2.15639	4.8	28.964	1	3	8.98994	221.88	84	4.66284	122.5	73	1	0	0	4704	12.8877
1416	1	50	84	0	66.4	1.658	165.8	24.1546	84.8	0	23	17	34	48.5	1.25421	307	7.93902	195	2.20155	5.4	35.522	2	1	9.25268	223.494	107	5.93957	136.5	88.5	1	0	0	3269	8.95616
1417	1	63	105	0	61.9	1.609	160.9	23.9099	87.6	0	16	16	20	42.3	1.09388	184	4.75824	93	1.04997	5	31.15	2	2	8.36124	199.917	92	5.10692	126.5	82.5	1	0	0	740	2.0274
1421	0	50	1	0	57.1	1.6	160	22.3047	79	0	17	17	14	60.7	1.5697	176	4.55136	88	0.99352	5.5	36.615	1	1	8.32748	185.742	94	5.21794	137.5	85	1	0	1	3297	9.03288
1428	0	50	110	1	57.4	1.669	166.9	20.6063	75	0	15	19	40	88	2.27568	174	4.49964	101	1.14029	5.2	33.336	2	1	8.50694	175.296	98	5.43998	124.5	80	1	0	0	761	2.08493
1450	1	46	1	0	67.4	1.748	174.8	22.0586	78	0	21	21	19	45.4	1.17404	201	5.19786	77	0.86933	5	31.15	1	1	8.17245	180.272	92	5.10692	123	80	1	0	0	4373	11.9808
1457	1	54	126	0	60.1	1.651	165.1	22.0486	79.5	0	14	15	21	55.5	1.43523	235	6.0771	111	1.25319	5.8	39.894	2	2	8.68921	191.585	107	5.93957	135.5	85	1	0	0	3643	9.98082
1467	0	47	245	0	66.9	1.696	169.6	23.2581	86	0	19	16	22	59.9	1.54901	140	3.6204	96	1.08384	5.2	33.336	3	2	8.32555	193.637	86	4.77386	120.5	72.5	1	0	0	1833	5.02192
1471	1	44	84	0	65.4	1.601	160.1	25.515	79.5	0	17	13	13	41	1.06026	212	5.48232	107	1.20803	4.9	30.057	2	3	8.56465	218.527	98	5.43998	130.5	82	1	0	0	4298	11.7753
1476	0	51	0	0	51.5	1.573	157.3	20.8137	68	0	14	21	15	64.1	1.65763	212	5.48232	121	1.36609	4.8	28.964	1	1	8.57998	178.581	88	4.88488	124	70.5	1	0	0	4649	12.737
1477	0	44	0	1	55	1.489	148.9	24.8069	73.2	0	15	14	11	40.1	1.03699	236	6.10296	126	1.42254	4.7	27.871	1	1	8.56198	212.396	83	4.60733	129	76.5	1	0	0	4374	11.9836
1483	1	43	1	0	65.9	1.702	170.2	22.7492	76	0	46	21	45	65.7	1.699	212	5.48232	70	0.7903	5.1	32.243	1	1	8.06621	183.5	91	5.05141	128.5	80.5	1	0	0	4176	11.4411
1484	1	49	53.5	0	78.1	1.79	179	24.375	88	0	21	16	37	45.6	1.17922	199	5.14614	99	1.11771	5	31.15	1	1	8.36788	203.967	87	4.82937	122.5	75.5	1	0	0	4080	11.1781
1487	1	48	1	0	58.3	1.682	168.2	20.6071	72.5	0	18	15	18	36.6	0.946476	166	4.29276	96	1.08384	5	31.15	1	1	8.45617	174.257	98	5.43998	122	79.5	1	0	0	4081	11.1808
1492	0	58	0	1	46.7	1.48	148	21.3203	65.5	0	18	12	11	55.8	1.44299	227	5.87022	77	0.86933	5	31.15	1	1	8.21501	175.146	96	5.32896	123.5	75.5	1	0	0	1866	5.11233
1500	1	47	1	0	65.7	1.636	163.6	24.547	82.7	0	21	22	19	43.3	1.11974	198	5.12028	74	0.83546	5.5	36.615	1	3	8.11073	199.094	90	4.9959	119.5	82.5	1	0	0	1589	4.35342
1505	1	42	60	0	68.7	1.72	172	23.222	82.5	0	8	13	13	52.8	1.36541	151	3.90486	36	0.40644	4.9	30.057	1	1	7.54433	175.195	105	5.82855	123.5	76.5	1	0	0	2198	6.02192
1516	1	50	1	1	109.1	1.785	178.5	34.2411	116.2	0	23	18	25	32.4	0.837864	212	5.48232	124	1.39996	5.2	33.336	1	3	8.72225	298.66	99	5.49549	134	82.5	1	0	0	4053	11.1041
1517	0	42	1	0	61.8	1.582	158.2	24.6931	75	1	25	17	21	44.6	1.15336	223	5.76678	145	1.63705	5.1	32.243	1	1	8.7834	216.889	90	4.9959	125.5	76	1	0	0	2599	7.12055
1521	0	50	84	0	57.8	1.607	160.7	22.3819	70.6	0	19	17	40	96.3	2.49032	219	5.66334	32	0.36128	4.9	30.057	2	1	7.38771	165.351	101	5.60651	127.5	79.5	1	0	0	357	0.978082
1522	1	52	73.5	0	73.9	1.722	172.2	24.9217	85.6	1	23	21	14	24.4	0.630984	147	3.80142	214	2.41606	5.7	38.801	2	3	9.36418	233.371	109	6.05059	130	84.5	1	0	0	4388	12.0219
1545	1	46	280	0	74	1.747	174.7	24.2463	85	0	28	14	27	60.1	1.55419	180	4.6548	48	0.54192	4.9	30.057	4	2	7.84149	190.127	106	5.88406	120.5	72.5	1	0	0	4371	11.9753
1547	0	44	12	0	48.6	1.51	151	21.3149	65.4	1	11	14	10	48.8	1.26197	181	4.68066	88	0.99352	4.7	27.871	1	1	8.22684	175.354	85	4.71835	133.5	88	1	0	0	1005	2.75342
1563	1	49	0	0	85.9	1.67	167	30.8007	93.5	0	19	9	19	59	1.52574	207	5.35302	60	0.6774	5.4	35.522	1	1	8.01632	246.908	101	5.60651	131.5	84	1	0	0	2172	5.95068
1565	0	37	0	0	53.3	1.536	153.6	22.5915	69	0	15	10	15	66	1.70676	185	4.7841	39	0.44031	5.1	32.243	1	1	7.48127	169.013	91	5.05141	134.5	85.5	1	0	0	1100	3.0137
1578	0	57	1	0	57.5	1.561	156.1	23.5973	71	0	34	28	42	47.5	1.22835	213	5.50818	96	1.08384	5.4	35.522	1	1	8.4038	198.307	93	5.16243	129	80	1	0	0	1105	3.0274
1584	1	36	1	1	56.9	1.646	164.6	21.0016	75	0	42	30	25	31.2	0.806832	140	3.6204	49	0.55321	5.6	37.708	1	1	7.8334	164.514	103	5.71753	135	83	1	0	0	2927	8.01918
1585	0	42	0	0	58	1.584	158.4	23.1163	82.5	0	14	16	11	61.6	1.59298	183	4.73238	95	1.07255	5.4	35.522	1	2	8.29155	191.67	84	4.66284	136.5	87	1	0	0	3267	8.95068
1590	1	60	0	0	66.5	1.671	167.1	23.816	88	0	21	22	33	48.5	1.25421	217	5.61162	124	1.39996	5.8	39.894	1	3	8.55795	203.816	84	4.66284	130	78	1	0	0	396	1.08493
1594	1	59	0	1	68.7	1.648	164.8	25.2954	85.7	0	18	12	21	55.3	1.43006	161	4.16346	55	0.62095	5.2	33.336	1	2	7.87853	199.291	96	5.32896	126	82	1	0	0	755	2.06849
1602	1	44	62	0	57.6	1.795	179.5	17.877	73.6	0	9	10	15	64.5	1.66797	168	4.34448	48	0.54192	5.2	33.336	1	3	7.64396	136.651	87	4.82937	132	87.5	1	0	0	4381	12.0027
1603	1	42	90	0	80.3	1.794	179.4	24.95	86	1	18	20	13	48.8	1.26197	144	3.72384	53	0.59837	4.7	27.871	2	2	7.73149	192.901	86	4.77386	137.5	84.5	1	0	0	4365	11.9589
1604	0	50	0	1	62.4	1.496	149.6	27.8818	81	0	15	15	15	42.2	1.09129	165	4.2669	59	0.66611	5	31.15	1	1	7.9591	221.914	97	5.38447	124.5	68.5	1	0	0	2562	7.01918
1610	1	49	126	0	53	1.728	172.8	17.7496	71.5	0	15	17	14	49	1.26714	215	5.5599	100	1.129	5.1	32.243	2	3	8.41183	149.307	90	4.9959	129	74	1	0	0	3978	10.8986
1613	1	47	252	1	75	1.741	174.1	24.7436	92.2	0	10	12	15	64.7	1.67314	199	5.14614	53	0.59837	4.6	26.778	3	2	7.84149	194.027	96	5.32896	124	76.5	1	0	0	3318	9.09041
1615	1	55	1	0	56.6	1.701	170.1	19.5618	75	0	25	19	36	56	1.44816	237	6.12882	114	1.28706	5.1	32.243	1	1	8.62802	168.779	98	5.43998	134	80.5	1	0	0	4404	12.0658
1616	0	54	0	0	55.8	1.594	159.4	21.9613	75.3	0	14	16	11	71.9	1.85933	249	6.43914	33	0.37257	4.9	30.057	1	2	7.292	160.142	89	4.94039	128.5	81	1	0	0	378	1.03562
1623	0	52	18	0	41	1.477	147.7	18.7942	60	0	12	18	10	85.5	2.21103	224	5.79264	51	0.57579	5.6	37.708	1	2	7.60813	142.988	79	4.38529	124	87	1	0	0	4018	11.0082
1626	0	51	1	0	51.9	1.571	157.1	21.0288	68.5	1	20	20	22	52.7	1.36282	309	7.99074	89	1.00481	4.9	30.057	1	1	8.2614	173.727	87	4.82937	132	82	1	0	0	3178	8.70685
1634	1	46	27.3	1	65.7	1.6	160	25.6641	82	0	18	22	18	40.8	1.05509	210	5.4306	113	1.27577	5.2	33.336	1	1	8.48859	217.852	86	4.77386	123.5	75	1	0	1	4349	11.9151
1637	1	48	22	1	79.2	1.836	183.6	23.4952	88.8	0	33	25	23	45	1.1637	289	7.47354	137	1.54673	5.4	35.522	1	1	8.78071	206.305	95	5.27345	127	81.5	1	0	0	3571	9.78356
1642	1	45	52.5	0	60.5	1.681	168.1	21.4102	76.7	0	27	17	19	48.6	1.2568	216	5.58576	74	0.83546	4.8	28.964	1	1	8.14352	174.354	93	5.16243	126	85.5	1	0	0	2234	6.12055
1643	1	51	154	0	63.7	1.65	165	23.3976	74.8	0	14	13	13	52.2	1.34989	195	5.0427	74	0.83546	4.8	28.964	3	3	8.17527	191.282	96	5.32896	121	77	1	0	0	3801	10.4137
1644	1	57	5.13333	0	66	1.664	166.4	23.8362	86.8	0	93	69	53	57.8	1.49471	216	5.58576	112	1.26448	5.9	40.987	1	1	8.67931	206.882	105	5.82855	120.5	77.5	1	0	0	729	1.99726
1645	1	50	1	1	74.1	1.636	163.6	27.6855	89.2	0	16	15	11	45.4	1.17404	202	5.22372	61	0.68869	6.1	43.173	1	2	8.09056	223.991	107	5.93957	128	85	1	0	0	773	2.11781
1646	1	57	12	0	70.7	1.738	173.8	23.4056	86.5	0	21	15	16	35	0.9051	227	5.87022	170	1.9193	5.1	32.243	1	2	9.007	210.814	96	5.32896	133	85	1	0	0	2162	5.92329
1651	0	52	0	0	64.4	1.651	165.1	23.6261	80	0	8	12	7	56.6	1.46368	191	4.93926	73	0.82417	5.4	35.522	1	1	7.97934	188.521	80	4.4408	121	75.5	1	0	0	2465	6.75342
1665	0	47	22	0	68.6	1.655	165.5	25.0454	84.6	0	58	46	31	87.1	2.25241	199	5.14614	80	0.9032	5.5	36.615	1	1	8.27385	207.222	98	5.43998	132	83	1	0	0	4202	11.5123
1681	1	43	12	1	95.1	1.781	178.1	29.9815	98.7	0	48	22	43	34.8	0.899928	196	5.06856	153	1.72737	5	31.15	1	1	8.93241	267.807	99	5.49549	123	77	1	0	0	4376	11.989
1682	1	51	308	1	68.4	1.72	172	23.1206	85.3	1	21	19	31	87	2.24982	229	5.92194	59	0.66611	5.4	35.522	4	2	7.99951	184.954	101	5.60651	128	78.5	1	0	0	1303	3.56986
1691	1	43	0	1	72.4	1.677	167.7	25.7438	85	0	40	19	73	47.7	1.23352	248	6.41328	118	1.33222	5.1	32.243	1	1	8.67266	223.267	99	5.49549	129	79.5	1	0	0	4438	12.1589
1692	1	49	318.5	0	52.6	1.701	170.1	18.1793	68.5	0	36	32	322	60.2	1.55677	165	4.2669	37	0.41773	4.5	25.685	4	3	7.45037	135.443	93	5.16243	121.5	77.5	1	0	0	4569	12.5178
1693	1	60	308	0	53.2	1.57	157	21.583	74	0	22	33	47	81.8	2.11535	167	4.31862	42	0.47418	4.9	30.057	4	3	7.62949	164.667	98	5.43998	125	75.5	1	0	0	3474	9.51781
1699	1	60	126	0	60	1.651	165.1	22.0119	78.5	0	19	17	18	62.2	1.60849	233	6.02538	40	0.4516	5.1	32.243	2	3	7.64969	168.384	105	5.82855	121.5	81	1	0	0	1099	3.01096
1702	1	45	252	0	74.5	1.777	177.7	23.5929	89	0	19	22	19	59.6	1.54126	171	4.42206	78	0.88062	5.4	35.522	3	1	8.1409	192.067	88	4.88488	126.5	80.5	1	0	0	2529	6.92877
1706	1	54	132	1	64.5	1.689	168.9	22.61	82.5	0	32	20	68	37.3	0.964578	174	4.49964	566	6.39014	5.5	36.615	2	2	10.3368	233.715	109	6.05059	130.5	82.5	1	0	0	3621	9.92055
1708	0	38	0	0	73.3	1.555	155.5	30.314	91.8	0	7	12	13	34.4	0.889584	206	5.32716	118	1.33222	5.5	36.615	1	1	8.61014	261.008	93	5.16243	127	76	1	0	0	3269	8.95616
1709	1	62	154	0	85.3	1.736	173.6	28.3041	91	0	18	17	20	36.2	0.936132	225	5.8185	111	1.25319	5	31.15	3	2	8.52724	241.356	91	5.05141	123	77	1	0	0	3409	9.33973
1726	1	64	12	0	61.8	1.587	158.7	24.5377	86	0	20	19	21	31.6	0.817176	140	3.6204	132	1.49028	4.8	28.964	1	1	8.65556	212.388	87	4.82937	120	72.5	1	0	0	726	1.98904
1728	1	43	399	0	68.7	1.622	162.2	26.1129	84.8	1	25	22	31	40.9	1.05767	158	4.08588	126	1.42254	4.7	27.871	4	3	8.69701	227.104	95	5.27345	125.5	77	1	0	0	4389	12.0247
1735	1	61	66	0	61.9	1.663	166.3	22.3824	84.8	1	10	12	8	46.9	1.21283	181	4.68066	62	0.69998	5	31.15	1	2	7.99834	179.022	96	5.32896	121.5	81	1	0	0	1750	4.79452
1736	1	61	126	0	61.6	1.761	176.1	19.8638	74	1	20	18	15	37.1	0.959406	175	4.5255	58	0.65482	5	31.15	2	2	8.01169	159.142	104	5.77304	137.5	83	1	0	0	2708	7.41918
1738	0	58	66	1	64.8	1.575	157.5	26.1224	80	0	23	17	12	46.4	1.1999	236	6.10296	124	1.39996	5.2	33.336	1	1	8.76186	228.881	103	5.71753	126.5	79.5	1	0	1	783	2.14521
1750	1	54	0	0	54.8	1.627	162.7	20.7017	77.8	0	20	23	15	71.5	1.84899	249	6.43914	97	1.09513	5.8	39.894	1	2	8.53552	176.7	105	5.82855	126	78	1	0	0	2217	6.07397
1773	0	56	0	0	55.5	1.452	145.2	26.3245	76	0	11	14	11	52.5	1.35765	236	6.10296	261	2.94669	5.6	37.708	1	1	9.41467	247.836	94	5.21794	130.5	85	1	0	0	1435	3.93151
1775	1	42	18	1	81.6	1.742	174.2	26.8902	90.8	0	88	40	45	43.9	1.13525	244	6.30984	173	1.95317	5.4	35.522	1	1	9.05526	243.498	99	5.49549	131	85	1	0	0	3292	9.01918
1799	0	52	0	0	61.2	1.68	168	21.6837	81	0	12	15	11	53.5	1.38351	212	5.48232	57	0.64353	5.35	34.9755	1	1	7.62657	165.372	72	3.99672	121	75	1	0	0	3663	10.0356
1815	1	45	126	1	75.2	1.731	173.1	25.0971	82.5	0	33	18	32	45	1.1637	235	6.0771	131	1.47899	4.8	28.964	2	3	8.67069	217.609	89	4.94039	128	76.5	1	0	0	4102	11.2384
1817	1	47	22	0	79.1	1.704	170.4	27.2419	87.4	0	22	10	16	48.7	1.25938	216	5.58576	68	0.76772	5.4	35.522	1	2	8.13153	221.518	100	5.551	132.5	84.5	1	0	0	733	2.00822
1818	0	59	22	0	55.9	1.485	148.5	25.3489	78.8	0	17	12	14	68.2	1.76365	239	6.18054	50	0.5645	5.4	35.522	1	1	7.84385	198.833	102	5.66202	126.5	68.5	1	0	0	297	0.813699
1819	1	48	180	1	70	1.685	168.5	24.6546	85.2	0	27	22	79	56.9	1.47143	208	5.37888	47	0.53063	5.1	32.243	3	2	7.73171	190.622	97	5.38447	137	87	1	0	0	4338	11.8849
1821	1	53	105	0	52.5	1.684	168.4	18.5129	69.8	1	24	18	21	42.3	1.09388	210	5.4306	234	2.64186	5.4	35.522	2	2	9.3969	173.964	103	5.71753	129	88.5	1	0	0	2298	6.29589
1822	1	48	1	0	83.7	1.748	174.8	27.3932	91.4	0	20	16	16	31	0.80166	220	5.6892	107	1.20803	5	31.15	1	3	8.49054	232.583	91	5.05141	122	80.5	1	0	0	4338	11.8849
1826	0	57	0	0	52.8	1.531	153.1	22.526	64	0	13	18	10	54.5	1.40937	217	5.61162	99	1.11771	5.5	36.615	1	1	8.55593	192.731	105	5.82855	120	76.5	1	0	0	750	2.05479
1828	1	38	0	0	75.7	1.79	179	23.626	74	0	13	17	12	63.9	1.65245	200	5.172	53	0.59837	4.8	28.964	1	1	7.90212	186.695	102	5.66202	125	83.5	1	0	0	4399	12.0521
1832	1	44	1	0	51.8	1.633	163.3	19.4248	68.5	0	19	20	21	37	0.95682	184	4.75824	84	0.94836	4.8	28.964	1	3	8.28096	160.856	94	5.21794	124	79	1	0	0	2880	7.89041
1839	0	51	0	1	65	1.622	162.2	24.7065	74	0	18	10	12	36.8	0.951648	209	5.40474	101	1.14029	5.5	36.615	1	1	8.6041	212.578	108	5.99508	132.5	79	1	0	0	3989	10.9288
1840	1	47	126	0	67.6	1.725	172.5	22.7179	78	0	16	8	13	47	1.21542	182	4.70652	73	0.82417	5.2	33.336	2	2	8.19243	186.115	99	5.49549	132	87.5	1	0	1	3979	10.9014
1845	1	52	0	1	76.8	1.579	157.9	30.8033	88	0	32	19	16	43.4	1.12232	244	6.30984	111	1.25319	5.1	32.243	1	2	8.48229	261.282	87	4.82937	122.5	77.5	1	0	0	2886	7.90685
1853	0	50	245	0	57.9	1.673	167.3	20.6865	68.4	1	19	17	13	81.6	2.11018	202	5.22372	56	0.63224	5.4	35.522	3	1	7.98616	165.206	105	5.82855	133.5	85	1	0	0	3297	9.03288
1857	0	52	0	0	43.1	1.533	153.3	18.3397	60.3	0	16	22	14	63.7	1.64728	174	4.49964	21	0.23709	4.7	27.871	1	1	6.78219	124.384	84	4.66284	138	83	1	0	0	222	0.608219
1867	0	50	0	0	46.9	1.57	157	19.0271	67	0	13	14	11	88	2.27568	215	5.5599	39	0.44031	5.2	33.336	1	1	7.43632	141.492	87	4.82937	126	69	1	0	0	1594	4.36712
1878	0	55	0	1	66.9	1.508	150.8	29.4187	86.8	0	30	22	29	44.8	1.15853	265	6.8529	161	1.81769	5.9	40.987	1	1	8.94213	263.066	95	5.27345	129.5	79.5	1	0	0	950	2.60274
1890	0	57	0	0	62.6	1.578	157.8	25.1397	83.6	0	12	17	28	59.3	1.5335	245	6.3357	47	0.53063	5.5	36.615	1	1	7.64564	192.209	89	4.94039	131	84	1	0	1	1059	2.90137
1907	0	48	0	0	65.2	1.558	155.8	26.8604	85.5	0	14	11	9	38.7	1.00078	212	5.48232	75	0.84675	5.6	37.708	1	1	8.23946	221.315	101	5.60651	121.5	76	1	0	0	4253	11.6521
1924	1	43	1	1	65.5	1.701	170.1	22.6377	78.2	0	19	19	18	45.4	1.17404	188	4.86168	265	2.99185	5.2	33.336	1	2	9.36392	211.978	88	4.88488	130.5	85.5	1	0	1	4067	11.1425
1934	1	41	154	0	58.8	1.637	163.7	21.9422	75.5	0	15	13	12	35.8	0.925788	184	4.75824	139	1.56931	4.8	28.964	3	3	8.81604	193.443	97	5.38447	135	86	1	0	0	4382	12.0055
1942	1	62	186	0	69.5	1.669	166.9	24.9501	87.5	0	25	22	35	33	0.85338	220	5.6892	419	4.73051	6	42.08	3	2	10.0269	250.171	108	5.99508	129.5	84.5	1	0	0	1253	3.43288
1946	1	52	110	1	69.3	1.71	171	23.6996	85	0	23	13	16	70	1.8102	201	5.19786	56	0.63224	5.7	38.801	2	3	7.8648	186.393	93	5.16243	130	86.5	1	0	0	3932	10.7726
1953	1	44	108	0	90.4	1.772	177.2	28.79	96	0	15	12	18	28.7	0.742182	173	4.47378	80	0.9032	4.8	28.964	2	3	8.29405	238.785	100	5.551	121.5	76	1	0	0	4370	11.9726
1955	1	47	308	0	70.2	1.752	175.2	22.8701	82.7	0	18	18	38	49.5	1.28007	161	4.16346	63	0.71127	4.8	28.964	4	2	8.0247	183.526	97	5.38447	132.5	85	1	0	0	727	1.99178
1964	1	47	126	1	65.2	1.667	166.7	23.4626	84.2	0	29	21	38	38.8	1.00337	255	6.5943	181	2.04349	4.8	28.964	2	2	9.08006	213.042	97	5.38447	137	89	1	0	0	1053	2.88493
1966	1	33	198	0	58.5	1.685	168.5	20.6042	74	0	21	21	14	68.9	1.78175	174	4.49964	38	0.42902	5	31.15	3	3	7.43308	153.153	89	4.94039	126	78	1	0	0	4396	12.0438
1967	1	45	0	0	60.3	1.611	161.1	23.2341	74.7	0	23	18	15	44.6	1.15336	228	5.89608	130	1.4677	5.1	32.243	1	1	8.76951	203.752	99	5.49549	126	70.5	1	0	0	1744	4.77808
1978	1	47	350	0	63.6	1.769	176.9	20.3236	74	0	18	23	37	49	1.26714	194	5.01684	145	1.63705	5.3	34.429	4	3	8.86855	180.241	98	5.43998	133	86	1	0	0	367	1.00548
1982	0	49	0	0	64.9	1.696	169.6	22.5628	83.3	0	13	14	9	44.9	1.16111	155	4.0083	79	0.89191	4.8	28.964	1	1	8.36765	188.798	109	6.05059	129	81.5	1	0	0	1068	2.92603
1985	1	65	84	0	59.5	1.76	176	19.2084	74.3	0	21	24	17	50.1	1.29559	239	6.18054	118	1.33222	4.8	28.964	2	2	8.61014	165.387	93	5.16243	137	86	1	0	0	1974	5.40822
2005	1	48	120	0	67.8	1.707	170.7	23.2682	80.3	0	16	13	15	31.7	0.819762	218	5.63748	50	0.5645	5.2	33.336	2	3	7.72974	179.857	91	5.05141	131.5	84	1	0	0	426	1.16712
2021	1	50	60	1	56	1.605	160.5	21.7389	75.8	0	23	21	16	54.7	1.41454	242	6.25812	117	1.32093	5.1	32.243	1	1	8.59082	186.755	92	5.10692	135.5	78	1	0	0	2892	7.92329
2024	1	42	60	0	64.4	1.666	166.6	23.2026	79.3	0	18	15	13	47.3	1.22318	181	4.68066	90	1.0161	4.8	28.964	1	1	8.30647	192.731	90	4.9959	122	82.5	1	0	0	4359	11.9425
2026	1	42	210	0	68.6	1.742	174.2	22.6062	82	0	35	15	22	48.6	1.2568	189	4.88754	75	0.84675	4.8	28.964	3	2	8.10168	183.148	88	4.88488	139.5	88	1	0	0	4355	11.9315
2032	0	42	0	0	49.8	1.622	162.2	18.929	67	1	9	10	8	67.6	1.74814	165	4.2669	28	0.31612	4.9	30.057	1	1	7.23418	136.936	99	5.49549	124	65.5	1	0	0	4024	11.0247
2035	1	45	2.8	0	60.2	1.629	162.9	22.6858	74	0	12	16	19	62.3	1.61108	176	4.55136	64	0.72256	5.1	32.243	1	3	8.13856	184.63	107	5.93957	121.5	85	1	0	0	1833	5.02192
2036	1	45	0	0	57.5	1.636	163.6	21.4833	69.5	1	18	23	10	66	1.70676	225	5.8185	63	0.71127	5.2	33.336	1	2	8.00386	171.95	95	5.27345	126	73.5	1	0	0	2912	7.97808
2038	1	60	105	0	62.8	1.641	164.1	23.3207	83.5	0	31	17	14	52.6	1.36024	268	6.93048	44	0.49676	5	31.15	2	3	7.72577	180.171	103	5.71753	121.5	78.5	1	0	0	1115	3.05479
2040	1	43	18	1	76.8	1.707	170.7	26.3569	84	0	31	20	24	35.9	0.928374	141	3.64626	100	1.129	5.554	37.2052	1	2	8.48673	223.684	97	5.38447	120.5	74.5	1	0	0	3695	10.1233
2048	1	45	0	0	74.8	1.701	170.1	25.8519	90	0	15	17	26	36.5	0.94389	160	4.1376	108	1.21932	5.2	33.336	1	3	8.51077	220.02	92	5.10692	132	86.5	1	0	0	2923	8.00822
2055	1	44	154	0	79.8	1.84	184	23.5704	82	0	23	15	17	44.1	1.14043	188	4.86168	41	0.46289	4.8	28.964	3	2	7.59514	179.021	97	5.38447	127	80	1	0	0	3290	9.0137
2057	1	45	68.25	1	90.4	1.723	172.3	30.4507	93	1	54	29	37	37.9	0.980094	179	4.62894	236	2.66444	5.1	32.243	1	3	9.41508	286.696	104	5.77304	137.5	86	1	0	0	2929	8.02466
2062	1	46	0	0	67.6	1.715	171.5	22.9836	77.2	0	16	17	23	33.3	0.861138	190	4.9134	104	1.17416	5.7	38.801	1	3	8.61468	197.997	106	5.88406	122	77.5	1	0	0	1827	5.00548
2066	1	44	84	1	85.1	1.714	171.4	28.9673	94.2	0	30	21	20	45.4	1.17404	198	5.12028	67	0.75643	5	31.15	2	2	8.09651	234.534	98	5.43998	121	79.5	1	0	0	3374	9.24384
2067	1	43	90	0	65.1	1.717	171.7	22.0821	77.8	1	22	17	15	53	1.37058	201	5.19786	51	0.57579	4.9	30.057	2	1	7.84385	173.209	100	5.551	116.5	81	1	0	0	4401	12.0575
2068	1	50	1	1	83.1	1.67	167	29.7967	96.2	0	27	23	51	41.3	1.06802	218	5.63748	87	0.98223	5	31.15	1	1	8.28362	246.825	91	5.05141	132	87.5	1	0	0	2953	8.09041
2074	1	45	1	1	74.9	1.754	175.4	24.3457	81.5	0	39	21	25	26.6	0.687876	157	4.06002	358	4.04182	5.2	33.336	1	1	9.7621	237.665	97	5.38447	126.5	80	1	0	0	2944	8.06575
2079	1	40	126	0	59	1.688	168.8	20.7065	73	1	22	19	17	68	1.75848	189	4.88754	67	0.75643	4.8	28.964	2	2	8.05484	166.788	94	5.21794	121.5	70.5	1	0	0	1790	4.90411
2080	1	42	191.9	1	71	1.74	174	23.4509	84.7	0	28	20	24	61.7	1.59556	267	6.90462	110	1.2419	5	31.15	3	1	8.64206	202.664	103	5.71753	130	82.5	1	0	0	4382	12.0055
2088	0	46	0	0	46.3	1.5	150	20.5778	68	0	12	14	12	53.9	1.39385	166	4.29276	56	0.63224	5.4	35.522	1	1	7.75105	159.499	83	4.60733	119.5	80.5	1	0	0	2845	7.79452
2095	1	42	1	0	62.3	1.585	158.5	24.7987	76	0	25	28	49	53.1	1.37317	205	5.3013	48	0.54192	5.2	33.336	1	1	7.80303	193.505	102	5.66202	125.5	83.5	1	0	0	3964	10.8603
2097	1	46	216	0	64.9	1.706	170.6	22.2991	77	1	16	16	18	53.5	1.38351	154	3.98244	117	1.32093	4.8	28.964	3	3	8.72299	194.514	105	5.82855	120	74.5	1	0	0	1102	3.01918
2102	0	53	0	0	63.7	1.602	160.2	24.8207	85.5	0	21	22	14	41	1.06026	208	5.37888	66	0.74514	5.7	38.801	1	1	8.0183	199.02	92	5.10692	132.5	85	1	0	0	834	2.28493
2105	1	39	66	0	67.3	1.661	166.1	24.3936	81.8	0	46	21	25	53.7	1.38868	249	6.43914	145	1.63705	5.6	37.708	1	1	8.93755	218.019	105	5.82855	121.5	79.5	1	0	0	4403	12.063
2111	1	42	308	0	54	1.7	170	18.6851	69.3	0	18	15	70	66.5	1.71969	222	5.74092	92	1.03868	5	31.15	4	1	8.31728	155.409	89	4.94039	127.5	81	1	0	0	4352	11.9233
2114	1	34	126	0	86.1	1.811	181.1	26.2522	89.1	0	21	18	15	40.6	1.04992	187	4.83582	98	1.10642	4.5	25.685	2	1	8.47679	222.535	98	5.43998	135.5	85.5	1	0	0	3290	9.0137
2119	1	34	0	0	58.7	1.681	168.1	20.7732	76.4	0	23	20	13	52.6	1.36024	160	4.1376	49	0.55321	4.9	30.057	1	1	7.69848	159.922	90	4.9959	121.5	74.5	1	0	0	4375	11.9863
2120	1	50	280	0	63.2	1.721	172.1	21.3381	83.5	0	27	28	41	62.3	1.61108	228	5.89608	71	0.80159	5.4	35.522	4	2	8.24236	175.876	107	5.93957	122.5	78.5	1	0	0	4081	11.1808
2123	1	35	1	1	74.6	1.675	167.5	26.5894	88.1	0	81	31	71	39.6	1.02406	262	6.77532	174	1.96446	5.2	33.336	1	1	9.06103	240.928	99	5.49549	134	84.5	1	0	0	4377	11.9918
2133	1	62	231	0	60.9	1.718	171.8	20.6334	81.2	0	32	32	221	49.7	1.28524	204	5.27544	99	1.11771	5.7	38.801	3	2	8.5367	176.141	103	5.71753	124.5	80.5	1	0	0	4187	11.4712
2135	0	49	0	0	48.4	1.505	150.5	21.3684	66	0	15	10	19	67.6	1.74814	206	5.32716	45	0.50805	4.7	27.871	1	1	7.67786	164.064	96	5.32896	135	84	1	0	0	4493	12.3096
2142	1	57	154	0	61.1	1.721	172.1	20.6291	77	0	8	6	21	49	1.26714	174	4.49964	128	1.44512	5.5	36.615	3	3	8.78386	181.203	102	5.66202	124.5	81	1	0	0	1478	4.04932
2148	1	47	110	1	54.7	1.759	175.9	17.6789	70.2	0	22	15	59	84.3	2.18	239	6.18054	93	1.04997	5.2	33.336	2	2	8.48384	149.985	104	5.77304	123	75	1	0	0	4399	12.0521
2155	1	42	0	1	88.5	1.717	171.7	30.0194	92.2	0	35	28	14	39.5	1.02147	192	4.96512	111	1.25319	5.8	39.894	1	3	8.47073	254.287	86	4.77386	120.5	76	1	0	0	3273	8.96712
2158	1	52	154	1	68.8	1.712	171.2	23.4737	80.4	0	21	22	15	48.8	1.26197	209	5.40474	37	0.41773	5	31.15	3	3	7.52294	176.591	100	5.551	132.5	86	1	0	0	4382	12.0055
2167	0	35	36	0	59.4	1.652	165.2	21.7654	81	0	10	11	12	67	1.73262	208	5.37888	75	0.84675	5.2	33.336	1	3	8.23946	179.335	101	5.60651	123.5	78	1	0	0	362	0.991781
2190	1	59	110	0	54.5	1.589	158.9	21.5848	80.4	0	26	22	19	63.2	1.63435	225	5.8185	78	0.88062	5.5	36.615	2	2	8.24853	178.043	98	5.43998	134	82	1	0	0	629	1.72329
2194	1	56	1	0	57.5	1.681	168.1	20.3485	75	1	27	29	108	53.8	1.39127	150	3.879	64	0.72256	5.5	36.615	1	1	7.96555	162.087	90	4.9959	134	73.5	1	0	0	1099	3.01096
2205	0	55	1	0	59.1	1.537	153.7	25.0173	74.6	0	9	16	8	69	1.78434	246	6.36156	119	1.34351	4.8	28.964	1	1	8.67094	216.923	98	5.43998	124.5	76	1	0	0	2401	6.57808
2211	1	45	0	0	54.3	1.763	176.3	17.4701	68	0	19	19	24	69.6	1.79986	201	5.19786	77	0.86933	4.8	28.964	1	1	8.11657	141.797	87	4.82937	128.5	75.5	1	0	0	2208	6.04932
2215	1	53	371	0	62.5	1.665	166.5	22.5451	85.1	0	31	21	26	50.2	1.29817	157	4.06002	90	1.0161	4.9	30.057	4	3	8.38137	188.959	97	5.38447	115	81	1	0	0	4371	11.9753
2216	1	45	210	1	79.4	1.782	178.2	25.0037	86.2	0	22	16	19	69.7	1.80244	212	5.48232	66	0.74514	5.4	35.522	3	2	8.15995	204.029	106	5.88406	128	79.5	1	0	0	1853	5.07671
2218	1	43	22	1	73.3	1.73	173	24.4913	83.5	0	15	14	13	28.6	0.739596	210	5.4306	136	1.53544	5.5	36.615	1	3	8.80448	215.633	98	5.43998	122.5	81	1	0	0	4385	12.0137
2221	1	54	0	0	52.6	1.607	160.7	20.3683	70	0	22	15	30	59	1.52574	222	5.74092	72	0.81288	5.3	34.429	1	1	8.21825	167.391	103	5.71753	120.5	81	1	0	0	1100	3.0137
2223	0	59	0	1	59.1	1.485	148.5	26.8	89	0	61	40	20	38.3	0.990438	216	5.58576	150	1.6935	5.8	39.894	1	1	8.80612	236.004	89	4.94039	133	84.5	1	0	0	742	2.03288
2226	1	45	1	1	85.1	1.796	179.6	26.3826	90	0	27	23	22	42.9	1.10939	245	6.3357	98	1.10642	5.1	32.243	1	3	8.45617	223.095	96	5.32896	122.5	76	1	0	0	4378	11.9945
2227	1	46	0	0	71.4	1.709	170.9	24.4464	83.2	0	15	9	12	47.9	1.23869	208	5.37888	145	1.63705	5	31.15	1	3	8.83746	216.044	95	5.27345	123	78.5	1	0	0	4355	11.9315
2237	1	55	175	0	69.7	1.658	165.8	25.355	85.8	0	28	22	28	54	1.39644	162	4.18932	64	0.72256	4.9	30.057	3	2	8.09071	205.14	102	5.66202	122.5	83.5	1	0	0	2702	7.40274
2252	0	47	2.8	0	53.5	1.597	159.7	20.977	70	1	14	13	8	52.6	1.36024	261	6.74946	55	0.62095	4.8	28.964	1	1	7.76853	162.961	86	4.77386	124.5	82	1	0	0	4417	12.1014
2255	1	56	132	0	65.3	1.66	166	23.6972	84.6	0	21	20	18	47	1.21542	151	3.90486	43	0.48547	4.9	30.057	2	3	7.6324	180.867	96	5.32896	120.5	69	1	0	0	1470	4.0274
2259	1	50	0	0	58.4	1.745	174.5	19.1788	75.5	0	19	16	12	45.8	1.18439	174	4.49964	79	0.89191	5	31.15	1	3	8.26127	158.441	98	5.43998	135	81	1	0	0	4285	11.7397
2261	0	55	0	0	73.5	1.665	166.5	26.513	81	0	15	11	14	36.2	0.936132	249	6.43914	133	1.50157	5.5	36.615	1	1	8.75108	232.017	95	5.27345	127	79	1	0	0	695	1.90411
2268	1	45	0	0	71	1.722	172.2	23.9437	87.5	0	29	17	28	35.1	0.907686	272	7.03392	204	2.30316	5.5	36.615	1	3	9.15757	219.267	93	5.16243	124	78	1	0	0	3850	10.5479
2270	1	44	308	0	67.3	1.782	178.2	21.1934	79.3	0	43	20	117	65.1	1.68349	171	4.42206	149	1.68221	4.6	26.778	4	3	8.77671	186.008	87	4.82937	128	83.5	1	0	0	4031	11.0438
2271	1	45	122.5	0	71.7	1.663	166.3	25.9259	87.2	0	15	18	37	60.4	1.56194	202	5.22372	64	0.72256	5.4	35.522	2	2	8.07091	209.246	100	5.551	125.5	79.5	1	0	0	4411	12.0849
2278	1	47	0	0	69.9	1.824	182.4	21.0101	80	0	26	21	16	44.4	1.14818	189	4.88754	77	0.86933	5.4	35.522	1	3	8.25583	173.456	100	5.551	132	81	1	0	0	2569	7.03836
2281	1	40	90	1	77	1.625	162.5	29.1598	88.3	0	42	25	36	46.1	1.19215	249	6.43914	201	2.26929	5.9	40.987	2	1	9.26412	270.139	105	5.82855	131.5	87	1	0	0	4409	12.0795
2285	1	46	18	0	58.9	1.712	171.2	20.0959	73.4	0	14	16	13	51.3	1.32662	208	5.37888	81	0.91449	5.6	37.708	1	1	8.27601	166.314	97	5.38447	133.5	83	1	0	0	392	1.07397
2287	1	46	90	0	84	1.796	179.6	26.0415	97.8	0	40	28	31	48.2	1.24645	219	5.66334	133	1.50157	5.9	40.987	2	2	8.80237	229.227	100	5.551	131	78.5	1	0	0	1464	4.01096
2288	1	53	110	0	68.6	1.703	170.3	23.6535	78	0	12	16	15	46.2	1.19473	233	6.02538	60	0.6774	4.6	26.778	2	2	7.83201	185.254	84	4.66284	123.5	77	1	0	0	538	1.47397
2295	1	53	132	0	65	1.724	172.4	21.8695	78	0	15	19	21	53	1.37058	149	3.85314	33	0.37257	5.4	35.522	2	1	7.26927	158.975	87	4.82937	122	82	1	0	1	2273	6.2274
2304	1	46	245	0	67.3	1.624	162.4	25.5178	86.5	0	21	15	29	73.6	1.9033	226	5.84436	101	1.14029	4.5	25.685	3	1	8.54695	218.099	102	5.66202	119.5	81	1	0	0	4374	11.9836
2310	1	56	1	1	66.9	1.676	167.6	23.8165	79.5	0	17	18	14	33.4	0.863724	156	4.03416	83	0.93707	5.35	34.9755	1	1	8.31066	197.931	98	5.43998	128	78	1	0	0	2641	7.23562
2314	0	58	0	0	48.7	1.528	152.8	20.8585	65	0	8	17	7	64	1.65504	221	5.71506	35	0.39515	5.1	32.243	1	1	7.33954	153.091	88	4.88488	130	81	1	0	0	4406	12.0712
2322	1	54	0	0	76	1.708	170.8	26.0518	84	0	30	25	22	60	1.5516	268	6.93048	75	0.84675	5.1	32.243	1	3	8.14613	212.221	92	5.10692	120	80.5	1	0	0	724	1.98356
2327	1	59	308	0	68.3	1.776	177.6	21.6538	85	1	16	20	18	60.3	1.55936	157	4.06002	82	0.92578	4.7	27.871	4	2	8.20221	177.609	89	4.94039	120.5	71	1	0	0	1117	3.06027
2329	1	63	126	1	69.3	1.612	161.2	26.6688	93.3	1	60	42	78	43.9	1.13525	224	5.79264	140	1.5806	5.1	32.243	2	1	8.80237	234.749	95	5.27345	132	85.5	1	0	0	1458	3.99452
2332	0	51	0	1	71.8	1.549	154.9	29.9241	96.9	0	19	18	16	51	1.31886	250	6.465	94	1.06126	5.7	38.801	1	1	8.37194	250.523	92	5.10692	129	72.5	1	0	0	1456	3.98904
2342	1	51	110	0	62.3	1.692	169.2	21.7614	82.5	1	15	16	20	46.4	1.1999	213	5.50818	78	0.88062	5.1	32.243	2	2	8.1409	177.158	88	4.88488	118.5	82	1	0	0	708	1.93973
2344	1	60	0	0	86.8	1.731	173.1	28.9685	98	0	16	14	13	44.5	1.15077	197	5.09442	112	1.26448	5.4	35.522	1	2	8.57923	248.527	95	5.27345	138.5	87.5	1	0	0	2525	6.91781
2346	0	51	0	0	52.4	1.563	156.3	21.4493	64.9	0	17	17	14	115.4	2.98424	308	7.96488	63	0.71127	4.9	30.057	1	1	7.93862	170.278	89	4.94039	135.5	83	1	0	0	368	1.00822
2347	0	55	0	0	44.1	1.527	152.7	18.913	67	0	14	19	12	65.2	1.68607	179	4.62894	53	0.59837	5.35	34.9755	1	1	7.788	147.295	91	5.05141	138	83	1	0	0	1669	4.5726
2349	1	52	399	0	76.8	1.718	171.8	26.0205	100	0	33	22	45	40.2	1.03957	232	5.99952	133	1.50157	5.4	35.522	4	3	8.82217	229.557	102	5.66202	122	75	1	0	0	2513	6.88493
2351	1	42	5.13333	0	79.2	1.797	179.7	24.5261	86.5	0	13	9	11	45.5	1.17663	241	6.23226	136	1.53544	4.9	30.057	1	2	8.80448	215.94	98	5.43998	123	78	1	0	0	3132	8.58082
2364	1	55	18	1	70.6	1.684	168.4	24.8955	90	0	26	22	25	63.1	1.63177	176	4.55136	27	0.30483	5.248	33.8606	1	2	7.15657	178.166	95	5.27345	120	83.5	1	0	0	3430	9.39726
2370	1	41	154	1	63.7	1.691	169.1	22.2768	78	0	24	21	18	50.5	1.30593	226	5.84436	129	1.45641	4.7	27.871	3	2	8.70996	194.03	94	5.21794	126	80.5	1	0	0	1834	5.02466
2376	1	43	175	0	77.4	1.771	177.1	24.6777	87.7	0	16	15	14	45.1	1.16629	202	5.22372	58	0.65482	5.044	31.6309	3	1	7.8999	194.951	93	5.16243	125	80	1	0	0	3920	10.7397
2385	1	59	308	0	77.1	1.65	165	28.3196	95	1	36	45	50	50.8	1.31369	192	4.96512	69	0.77901	4.9	30.057	4	1	8.11567	229.832	97	5.38447	133.5	86	1	0	0	342	0.936986
2411	0	58	1	0	63.2	1.509	150.9	27.7548	89.5	0	36	18	36	48.8	1.26197	317	8.19762	134	1.51286	5	31.15	1	1	8.73729	242.502	93	5.16243	131	74	1	0	0	442	1.21096
2414	1	58	154	1	67.6	1.744	174.4	22.2256	82	0	16	16	12	34.1	0.881826	188	4.86168	66	0.74514	4.9	30.057	3	3	7.98514	177.475	89	4.94039	137	86	1	0	0	327	0.89589
2415	1	58	126	0	44.7	1.642	164.2	16.5791	60.1	0	17	20	9	58.6	1.5154	173	4.47378	32	0.36128	5	31.15	2	1	7.30519	121.114	93	5.16243	135	81.5	1	0	0	386	1.05753
2420	1	58	18	0	52.9	1.596	159.6	20.7678	71.2	0	57	37	76	66.9	1.73003	225	5.8185	81	0.91449	4.9	30.057	1	2	8.20111	170.319	90	4.9959	125	80.5	1	0	0	386	1.05753
2421	1	58	175	0	70.5	1.756	175.6	22.8634	79.8	1	12	12	15	42.3	1.09388	242	6.25812	114	1.28706	5.4	35.522	3	3	8.52039	194.805	88	4.88488	138	87.5	1	0	0	410	1.12329
2425	1	60	0	0	53.1	1.676	167.6	18.9037	79	0	20	23	17	32.8	0.848208	205	5.3013	145	1.63705	4.7	27.871	1	3	8.82688	166.861	94	5.21794	123.5	75	1	0	0	317	0.868493
2430	1	60	54	0	64	1.687	168.7	22.4879	77.2	1	22	13	18	49.2	1.27231	160	4.1376	46	0.51934	5	31.15	1	1	7.61283	171.197	88	4.88488	130.5	89.5	1	0	0	263	0.720548
2434	1	59	0	1	71.4	1.697	169.7	24.7933	85.5	0	28	17	65	35.7	0.923202	255	6.5943	134	1.51286	5.4	35.522	1	3	8.73729	216.626	93	5.16243	123.5	76	1	0	0	748	2.04932
2435	1	60	220	0	76.8	1.694	169.4	26.763	97.2	0	21	20	49	30.4	0.786144	206	5.32716	200	2.258	5.5	36.615	3	3	9.24956	247.546	104	5.77304	130	83.5	1	0	0	2736	7.49589
2442	0	42	0	0	58.8	1.651	165.1	21.5716	70.8	0	9	12	10	58.7	1.51798	200	5.172	63	0.71127	5.2	33.336	1	1	7.89264	170.257	85	4.71835	118.5	80	1	0	0	2085	5.71233
2447	1	48	329	1	75.5	1.738	173.8	24.9947	90	0	30	24	80	59.8	1.54643	168	4.34448	63	0.71127	4.9	30.057	4	3	7.9498	198.703	90	4.9959	130	82.5	1	0	0	4053	11.1041
2466	1	47	126	0	59.8	1.597	159.7	23.4472	76	0	27	20	16	47	1.21542	162	4.18932	122	1.37738	5.2	33.336	2	3	8.55353	200.556	85	4.71835	128.5	85	1	0	0	361	0.989041
2470	0	52	22	1	56.3	1.588	158.8	22.3258	80.2	0	9	11	12	31.3	0.809418	213	5.50818	149	1.68221	5.6	37.708	1	1	8.89577	198.605	98	5.43998	121.5	78.5	1	0	0	2542	6.96438
2474	0	49	12.6	0	53.5	1.587	158.7	21.2422	71.5	0	14	12	10	69.4	1.79468	231	5.97366	47	0.53063	4.636	27.1715	1	2	7.57584	160.928	83	4.60733	124.5	84	1	0	0	1785	4.89041
2477	1	53	72	1	70.8	1.608	160.8	27.3817	91	0	23	22	23	25.3	0.654258	183	4.73238	223	2.51767	5.248	33.8606	2	3	9.24662	253.189	93	5.16243	125	80.5	1	0	0	3745	10.2603
2480	0	52	0	0	43.9	1.524	152.4	18.9014	63.1	0	17	15	16	69.5	1.79727	254	6.56844	99	1.11771	5.5	36.615	1	1	8.45585	159.828	95	5.27345	127	81	1	0	0	3661	10.0301
2495	0	38	1	0	47.9	1.643	164.3	17.7444	64.5	1	9	17	12	66.4	1.7171	153	3.95658	11	0.12419	4.6	26.778	1	1	6.18208	109.697	88	4.88488	128.5	79	1	0	0	4016	11.0027
2499	1	53	126	0	69.2	1.767	176.7	22.1632	81.5	0	18	17	20	40	1.0344	255	6.5943	176	1.98704	5.452	36.0904	2	3	8.99913	199.45	92	5.10692	120.5	81.5	1	0	1	2392	6.55342
2505	0	42	12	0	50.9	1.612	161.2	19.5879	65.5	0	10	12	11	62.2	1.60849	221	5.71506	68	0.76772	4.9	30.057	1	1	7.95718	155.864	84	4.66284	124	80	1	0	0	3180	8.71233
2513	0	55	0	0	51	1.5	150	22.6667	69.6	0	20	21	21	41.3	1.06802	209	5.40474	97	1.09513	5.4	35.522	1	1	8.47668	192.138	99	5.49549	122	76.5	1	0	0	722	1.97808
2518	1	51	0	0	59.6	1.719	171.9	20.1695	73.6	0	18	13	9	36.4	0.941304	181	4.68066	106	1.19674	5.1	32.243	1	1	8.53464	172.139	96	5.32896	125	78	1	0	0	3731	10.2219
2520	1	50	154	0	57.4	1.727	172.7	19.2454	73	1	19	16	17	47.2	1.22059	177	4.57722	84	0.94836	5	31.15	3	2	8.28096	159.371	94	5.21794	126	89	1	0	1	910	2.49315
2528	1	61	126	1	75.1	1.802	180.2	23.1276	88.4	0	27	15	21	39.5	1.02147	148	3.82728	113	1.27577	5.1	32.243	2	2	8.57754	198.378	94	5.21794	132.5	82.5	1	0	0	4438	12.1589
2529	1	41	0	1	63.9	1.723	172.3	21.5244	81	0	39	18	42	43.4	1.12232	154	3.98244	46	0.51934	5.5	36.615	1	3	7.75061	166.827	101	5.60651	122	79	1	0	0	2226	6.09863
2533	1	51	154	0	72.5	1.663	166.3	26.2152	96.5	0	24	23	79	64	1.65504	229	5.92194	132	1.49028	5.4	35.522	3	3	8.78477	230.295	99	5.49549	124	76.5	1	0	0	1820	4.9863
2538	1	60	254.8	0	74.1	1.78	178	23.3872	82	0	14	18	18	57.2	1.47919	171	4.42206	56	0.63224	4.7	27.871	3	2	7.73892	180.992	82	4.55182	120	80.5	1	0	0	2598	7.11781
2541	1	46	126	0	68.7	1.804	180.4	21.1098	77.3	0	16	14	19	88.6	2.2912	196	5.06856	90	1.0161	4.9	30.057	2	2	8.38137	176.929	97	5.38447	122	78	1	0	0	4375	11.9863
2545	0	56	1	0	47.1	1.6	160	18.3984	70	1	13	14	16	68.1	1.76107	298	7.70628	116	1.30964	6.2	44.266	1	1	8.68542	159.798	102	5.66202	132.5	80.5	1	0	0	2338	6.40548
2548	0	58	22	1	64.8	1.552	155.2	26.9024	82	1	32	23	61	69.3	1.7921	240	6.2064	74	0.83546	5.4	35.522	1	1	8.26488	222.345	105	5.82855	128.5	82	1	0	0	552	1.51233
2553	1	62	22	0	56.2	1.607	160.7	21.7623	78	0	23	18	17	44.4	1.14818	167	4.31862	45	0.50805	5.5	36.615	1	3	7.62437	165.924	91	5.05141	129	82	1	0	0	3175	8.69863
2556	1	46	220	0	55.4	1.557	155.7	22.8524	71.5	0	23	29	78	50.6	1.30852	235	6.0771	394	4.44826	4.8	28.964	3	1	9.92759	226.87	104	5.77304	130.5	85	1	0	1	729	1.99726
2562	1	45	1	0	75.7	1.729	172.9	25.3225	88.5	1	24	21	19	32.9	0.850794	174	4.49964	107	1.20803	4.8	28.964	1	2	8.54403	216.356	96	5.32896	127	80.5	1	0	0	365	1
2563	1	60	5.13333	0	67.8	1.645	164.5	25.0552	87.3	1	12	17	11	24.7	0.638742	136	3.51696	84	0.94836	4.7	27.871	1	2	8.30202	208.009	96	5.32896	119.5	80.5	1	0	1	365	1
2565	1	55	60	0	72	1.625	162.5	27.2663	87	0	25	21	22	45	1.1637	226	5.84436	90	1.0161	5.35	34.9755	1	2	8.43164	229.899	102	5.66202	129	77	1	0	0	357	0.978082
2566	1	49	84	0	65.1	1.717	171.7	22.0821	84.8	0	20	20	29	53	1.37058	209	5.40474	59	0.66611	5	31.15	2	1	7.91699	174.824	93	5.16243	131.5	81	1	0	0	4373	11.9808
2567	0	49	1	0	58.5	1.569	156.9	23.7635	71.5	0	15	19	11	80.1	2.07139	199	5.14614	30	0.3387	5.248	33.8606	1	1	7.18539	170.75	88	4.88488	121	72	1	0	0	1972	5.40274
2573	1	41	371	1	83.1	1.704	170.4	28.6195	94.5	0	90	95	120	35.4	0.915444	212	5.48232	378	4.26762	4.4	24.592	4	2	9.75261	279.115	91	5.05141	124.5	82	1	0	0	1118	3.06301
2580	0	43	4.2	0	42.5	1.516	151.6	18.4923	63.8	0	15	15	13	74.3	1.9214	283	7.31838	76	0.85804	5	31.15	1	1	8.10349	149.852	87	4.82937	130.5	83.5	1	0	0	4387	12.0192
2581	0	48	84	0	50.7	1.615	161.5	19.4385	68	1	53	28	43	82.9	2.14379	194	5.01684	67	0.75643	4.9	30.057	2	1	8.15594	158.539	104	5.77304	134.5	81	1	0	0	3939	10.7918
2586	0	57	0	0	57.4	1.515	151.5	25.0084	80.3	0	19	17	10	52.1	1.34731	247	6.38742	103	1.16287	5.5	36.615	1	2	8.39593	209.969	86	4.77386	123	81	1	0	0	858	2.35068
2588	1	38	90	1	79.3	1.703	170.3	27.3429	86	0	45	30	46	48.2	1.24645	289	7.47354	376	4.24504	5.5	36.615	2	1	9.83156	268.823	99	5.49549	133.5	77	1	0	0	4494	12.3123
2589	1	45	245	1	68.9	1.756	175.6	22.3445	80.2	0	46	30	43	41.4	1.0706	224	5.79264	77	0.86933	5.4	35.522	3	2	8.27563	184.915	102	5.66202	131.5	89	1	0	0	1902	5.21096
2591	1	50	252	0	67.4	1.657	165.7	24.5479	87	1	17	19	24	53.7	1.38868	193	4.99098	46	0.51934	5.2	33.336	3	2	7.77989	190.98	104	5.77304	132	83.5	1	0	0	2556	7.00274
2593	1	40	329	0	78.4	1.62	162	29.8735	99.5	0	61	35	75	70.4	1.82054	229	5.92194	59	0.66611	5.35	34.9755	4	3	7.97951	238.376	99	5.49549	123	71.5	1	0	0	249	0.682192
2594	1	35	1	0	61.7	1.764	176.4	19.8284	72.5	0	13	18	12	48.5	1.25421	139	3.59454	25	0.28225	4.8	28.964	1	3	7.00307	138.86	88	4.88488	126.5	80.5	1	0	0	1361	3.72877
2609	1	45	132	0	56.8	1.72	172	19.1996	74.2	0	35	32	72	41.9	1.08353	222	5.74092	338	3.81602	4.942	30.5161	2	3	9.65169	185.308	92	5.10692	123.5	76.5	1	0	0	3654	10.011
2612	1	49	264	1	75.5	1.714	171.4	25.6995	91.2	0	30	27	133	26.3	0.680118	171	4.42206	372	4.19988	4.7	27.871	3	2	9.73661	250.226	91	5.05141	131.5	87	1	0	0	4109	11.2575
2614	1	41	126	0	74	1.792	179.2	23.0439	82	0	40	25	15	30.9	0.799074	151	3.90486	71	0.80159	5	31.15	2	2	8.10213	186.705	93	5.16243	123	77	1	0	0	2568	7.03562
2622	1	46	330	0	84.5	1.83	183	25.2322	88	0	33	24	21	41.2	1.06543	185	4.7841	79	0.89191	4.9	30.057	4	1	8.29142	209.211	101	5.60651	129.5	84.5	1	0	0	3982	10.9096
2629	0	42	4.2	0	75.5	1.662	166.2	27.3328	90	0	12	17	12	48.9	1.26455	202	5.22372	39	0.44031	5.2	33.336	1	1	7.54513	206.23	97	5.38447	123.5	69.5	1	0	0	3131	8.57808
2633	1	53	371	1	63.5	1.623	162.3	24.1066	81	1	17	19	21	51	1.31886	256	6.62016	251	2.83379	5.5	36.615	4	2	9.44743	227.746	101	5.60651	130	83	1	0	0	372	1.01918
2637	0	52	0	0	62.7	1.635	163.5	23.4548	84.6	0	13	18	9	41.5	1.07319	158	4.08588	55	0.62095	5.1	32.243	1	1	7.75684	181.935	85	4.71835	128	73	1	0	0	2948	8.07671
2650	1	45	1	1	76.9	1.814	181.4	23.3696	88	0	65	32	37	35	0.9051	210	5.4306	207	2.33703	5.2	33.336	1	3	9.18287	214.6	94	5.21794	131	81	1	0	0	3013	8.25479
2655	1	49	126	0	61	1.686	168.6	21.4593	79.5	0	22	21	16	27.8	0.718908	137	3.54282	115	1.29835	5.1	32.243	2	1	8.66691	185.985	101	5.60651	122.5	78	1	0	0	2401	6.57808
2659	0	42	0	1	89.6	1.7	170	31.0035	101	0	21	20	28	50.1	1.29559	222	5.74092	130	1.4677	5.9	40.987	1	1	8.73874	270.931	96	5.32896	138.5	84	1	0	0	3972	10.8822
2672	1	35	0	0	67	1.766	176.6	21.4829	76	0	14	15	11	48.5	1.25421	196	5.06856	90	1.0161	5	31.15	1	3	8.2953	178.207	89	4.94039	121	73	1	0	0	3199	8.76438
2681	1	56	1	1	83.2	1.769	176.9	26.5869	98.3	0	53	25	42	39.8	1.02923	201	5.19786	74	0.83546	4.9	30.057	1	3	8.16479	217.077	95	5.27345	121	78.5	1	0	0	1422	3.89589
2682	0	35	1	1	81.9	1.61	161	31.596	97.5	0	17	15	19	45.7	1.1818	225	5.8185	139	1.56931	4.534	26.0566	1	1	8.8465	279.514	100	5.551	133.5	80.5	1	0	0	725	1.9863
2684	1	34	90	1	74.4	1.774	177.4	23.641	84.5	0	21	16	26	42.6	1.10164	233	6.02538	177	1.99833	5	31.15	2	2	9.03688	213.641	95	5.27345	125	79.5	1	0	0	3997	10.9507
2688	1	56	27.3	0	61.1	1.805	180.5	18.7537	72	0	22	25	10	37.4	0.967164	193	4.99098	100	1.129	4.9	30.057	1	1	8.40066	157.543	89	4.94039	123.5	79	1	0	0	500	1.36986
2698	1	41	1	1	75.2	1.736	173.6	24.9527	91.6	0	28	19	20	38.4	0.993024	170	4.3962	86	0.97094	5.146	32.7458	1	3	8.27206	206.411	91	5.05141	127	83.5	1	0	0	3807	10.4301
2711	1	37	0	1	78.9	1.714	171.4	26.8569	93	0	75	30	37	35.3	0.912858	237	6.12882	196	2.21284	5.6	37.708	1	2	9.27632	249.133	109	6.05059	133.5	86	1	0	0	3960	10.8493
2714	0	41	1	0	54.5	1.491	149.1	24.5155	73.2	0	7	14	12	46.4	1.1999	181	4.68066	86	0.97094	5	31.15	1	1	8.2938	203.327	93	5.16243	120	76	1	0	0	911	2.49589
2717	1	46	1	0	78.3	1.734	173.4	26.0414	88.7	0	35	19	43	41.9	1.08353	231	5.97366	233	2.63057	5.4	35.522	1	2	9.40228	244.848	104	5.77304	136	84	1	0	0	4094	11.2164
2720	1	52	233.8	1	69.6	1.7	170	24.083	90.7	0	26	18	42	53.4	1.38092	228	5.89608	101	1.14029	5.2	33.336	3	1	8.57593	206.535	105	5.82855	125	80.5	1	0	0	1098	3.00822
2728	1	54	1	1	78.3	1.722	172.2	26.4056	91.2	0	26	26	37	49.1	1.26973	260	6.7236	163	1.84027	4.7	27.871	1	3	8.83142	233.199	84	4.66284	122.5	76.5	1	0	0	2145	5.87671
2740	0	52	0	0	55.4	1.574	157.4	22.3615	81.5	0	14	24	13	50	1.293	244	6.30984	55	0.62095	5.5	36.615	1	1	7.73303	172.922	83	4.60733	135	84.5	1	0	0	1795	4.91781
2744	1	45	126	0	78.9	1.802	180.2	24.2978	85	0	16	19	16	49.5	1.28007	183	4.73238	89	1.00481	4.7	27.871	2	2	8.40066	204.118	100	5.551	120	81.5	1	0	0	4010	10.9863
2759	1	57	35	0	62.5	1.672	167.2	22.3567	84	1	14	16	22	30.6	0.791316	163	4.21518	261	2.94669	5.1	32.243	1	3	9.36001	209.259	89	4.94039	126.5	78.5	1	0	0	3240	8.87671
2760	1	57	0	0	51.9	1.591	159.1	20.5035	70.2	1	27	24	28	77.5	2.00415	164	4.24104	51	0.57579	5.1	32.243	1	1	7.70459	157.971	87	4.82937	128	83.5	1	0	0	686	1.87945
2763	1	40	0	0	56.9	1.695	169.5	19.8049	75.5	0	14	14	9	69.3	1.7921	165	4.2669	54	0.60966	4.8	28.964	1	1	7.77317	153.947	88	4.88488	121.5	78	1	0	0	4276	11.7151
2767	0	56	0	0	60.4	1.612	161.2	23.2438	80.8	0	13	11	13	30.4	0.786144	185	4.7841	169	1.90801	5.5	36.615	1	1	8.96935	208.482	93	5.16243	135.5	77.5	1	0	0	794	2.17534
2769	1	37	18	0	71.9	1.774	177.4	22.8466	75.5	0	16	22	24	32.9	0.850794	145	3.7497	220	2.4838	5.2	33.336	1	2	9.3156	212.83	101	5.60651	121.5	73	1	0	0	2912	7.97808
2774	1	38	22	0	79.7	1.773	177.3	25.3537	87.7	0	30	17	77	51.7	1.33696	209	5.40474	135	1.52415	5.4	35.522	1	1	8.8173	223.551	100	5.551	124	83	1	0	0	4396	12.0438
2782	1	36	8.4	0	67.2	1.68	168	23.8095	73.7	0	17	22	18	60.1	1.55419	161	4.16346	46	0.51934	5.146	32.7458	1	1	7.78945	185.463	105	5.82855	120	72.5	1	0	0	1796	4.92055
2783	1	39	170	1	76.6	1.758	175.8	24.7851	84.6	0	26	18	28	28.5	0.73701	193	4.99098	289	3.26281	5.1	32.243	3	1	9.47309	234.792	90	4.9959	127.5	82	1	0	0	4083	11.1863
2793	1	37	84	0	70	1.748	174.8	22.9095	79	0	20	31	21	52.4	1.35506	222	5.74092	83	0.93707	5.2	33.336	2	1	8.20303	187.927	88	4.88488	131.5	83	1	0	0	2897	7.93699
2797	1	40	0	0	52.4	1.676	167.6	18.6545	67.5	0	22	17	14	69	1.78434	200	5.172	85	0.95965	5.1	32.243	1	3	8.31385	155.091	96	5.32896	128.5	78.5	1	0	0	4403	12.063
2811	0	37	0	0	67.7	1.595	159.5	26.6114	88	0	9	10	10	47.2	1.22059	161	4.16346	29	0.32741	5.5	36.615	1	1	7.19594	191.494	92	5.10692	123.5	79	1	0	0	1119	3.06575
2815	1	60	105	0	62.2	1.68	168	22.038	78.9	1	17	19	22	53.3	1.37834	215	5.5599	107	1.20803	5.2	33.336	2	3	8.4105	185.35	84	4.66284	133.5	70	1	0	0	2674	7.32603
2819	1	46	308	1	73.4	1.707	170.7	25.19	83	0	35	25	30	39.6	1.02406	181	4.68066	104	1.17416	5.2	33.336	4	2	8.62407	217.241	107	5.93957	131.5	84.5	1	0	0	4199	11.5041
2825	1	52	154	0	68.1	1.668	166.8	24.4768	80	0	12	20	13	40.6	1.04992	181	4.68066	65	0.73385	5.4	35.522	3	1	8.00303	195.889	92	5.10692	126.5	82.5	1	0	0	580	1.58904
2837	1	40	262.5	0	72.5	1.724	172.4	24.3929	81	1	13	16	32	54.4	1.40678	219	5.66334	111	1.25319	4.84	29.4012	3	2	8.52724	208.004	91	5.05141	125.5	84.5	1	0	0	1848	5.06301
2840	1	41	0	0	57.3	1.65	165	21.0468	69.5	0	18	13	35	39.4	1.01888	251	6.49086	246	2.77734	5.1	32.243	1	3	9.3869	197.564	97	5.38447	125	77.5	1	0	0	4395	12.0411
2849	1	47	0	0	71.1	1.631	163.1	26.7277	92.7	0	23	13	18	31.1	0.804246	191	4.93926	114	1.28706	5.248	33.8606	1	3	8.6074	230.056	96	5.32896	115.5	80.5	1	0	0	3644	9.98356
2853	1	41	0	0	70	1.745	174.5	22.9883	79	0	20	16	34	55.9	1.44557	223	5.76678	91	1.02739	5	31.15	1	1	8.41283	193.397	99	5.49549	123.5	75.5	1	0	0	4401	12.0575
2861	1	56	60	0	63.3	1.729	172.9	21.1745	75.5	0	13	15	26	64	1.65504	202	5.22372	43	0.48547	5.4	35.522	1	3	7.68317	162.688	101	5.60651	128	83	1	0	0	350	0.958904
2872	1	45	0	0	71.4	1.713	171.3	24.3323	81	0	17	11	15	53.4	1.38092	280	7.2408	145	1.63705	5.1	32.243	1	3	8.88876	216.284	100	5.551	135	84.5	1	0	0	4000	10.9589
2875	0	45	12	0	76.9	1.609	160.9	29.704	88	0	14	15	19	54.1	1.39903	190	4.9134	85	0.95965	4.7	27.871	1	1	8.27129	245.69	92	5.10692	125	82	1	0	0	2561	7.01644
2876	1	46	126	0	77.3	1.713	171.3	26.343	90.5	0	32	23	27	41.2	1.06543	240	6.2064	69	0.77901	5.8	39.894	2	2	8.16593	215.115	102	5.66202	128	82	1	0	0	2226	6.09863
2889	1	45	90	0	64.5	1.647	164.7	23.7778	83	0	17	9	15	35.5	0.91803	177	4.57722	103	1.16287	5.7	38.801	2	3	8.57631	203.926	103	5.71753	120.5	84	1	0	0	4379	11.9973
2899	0	44	12	0	46.9	1.569	156.9	19.0514	67.5	0	15	19	12	56.7	1.46626	169	4.37034	61	0.68869	4.5	25.685	1	1	8.00269	152.463	98	5.43998	121.5	63.5	1	0	0	3977	10.8959
2901	0	55	0	1	62.3	1.611	161.1	24.0047	80	0	17	18	10	39.2	1.01371	227	5.87022	196	2.21284	5.4	35.522	1	1	9.03931	216.986	86	4.77386	124	81.5	1	0	0	1214	3.32603
2905	1	48	60	0	67.3	1.704	170.4	23.178	82	0	33	24	14	52.3	1.35248	209	5.40474	69	0.77901	4.7	27.871	1	2	8.16593	189.27	102	5.66202	131.5	84.5	1	0	0	3508	9.61096
2908	1	46	126	0	69.3	1.733	173.3	23.0747	86.6	0	13	13	23	41.2	1.06543	170	4.3962	93	1.04997	4.9	30.057	2	2	8.36124	192.933	92	5.10692	126	87.5	1	0	0	4027	11.0329
2933	1	42	54	0	64.1	1.677	167.7	22.7925	79	0	29	18	76	44.4	1.14818	238	6.15468	152	1.71608	5	31.15	1	1	8.98469	204.784	105	5.82855	123	88	1	0	1	4397	12.0466
2934	1	49	154	0	72.2	1.696	169.6	25.1007	81.3	0	31	24	27	50.9	1.31627	199	5.14614	109	1.23061	5.2	33.336	3	3	8.60337	215.95	100	5.551	133.5	87	1	0	1	3659	10.0247
2936	0	48	1	0	44.4	1.486	148.6	20.1069	65	0	9	18	12	53.6	1.3861	179	4.62894	59	0.66611	4.9	30.057	1	2	7.98956	160.645	100	5.551	125	69.5	1	0	0	2881	7.89315
2946	0	55	1	0	49.4	1.542	154.2	20.7758	71	0	11	9	14	111.7	2.88856	285	7.3701	50	0.5645	5.1	32.243	1	1	7.74066	160.819	92	5.10692	132	84	1	0	0	413	1.13151
2947	0	48	1	0	79.2	1.62	162	30.1783	88.8	0	17	17	40	57.7	1.49212	190	4.9134	58	0.65482	5.1	32.243	1	1	7.87816	237.75	91	5.05141	131.5	82	1	0	1	4389	12.0247
2948	1	58	154	0	55.6	1.71	171	19.0144	70.5	0	19	19	13	62	1.60332	222	5.74092	60	0.6774	5.2	33.336	3	3	8.04559	152.982	104	5.77304	125.5	79.5	1	0	0	3997	10.9507
2953	1	62	99	0	73.7	1.678	167.8	26.1748	85.3	0	16	14	20	43.8	1.13267	157	4.06002	98	1.10642	4.8	28.964	2	2	8.47679	221.878	98	5.43998	135	88	1	0	0	736	2.01644
2958	1	53	4.2	0	72.6	1.713	171.3	24.7413	88.6	0	23	17	14	52.2	1.34989	220	5.6892	55	0.62095	5.1	32.243	1	3	7.93916	196.425	102	5.66202	122	68.5	1	0	0	596	1.63288
2964	1	40	1	0	57.9	1.656	165.6	21.1134	76.8	0	25	14	10	48.8	1.26197	209	5.40474	75	0.84675	5	31.15	1	3	8.19905	173.11	97	5.38447	122.5	82	1	0	0	3976	10.8932
2972	1	42	0	1	67.3	1.623	162.3	25.5492	81.5	0	23	11	19	42.2	1.09129	203	5.24958	137	1.54673	4.7	27.871	1	1	8.77013	224.07	94	5.21794	133	84	1	0	0	4382	12.0055
2979	0	52	0	0	61.8	1.536	153.6	26.1943	78	0	16	13	14	52.3	1.35248	184	4.75824	56	0.63224	5.2	33.336	1	1	7.84306	205.443	91	5.05141	124.5	81	1	0	0	1910	5.23288
2983	0	44	60	0	49.3	1.56	156	20.2581	70	1	11	10	8	73.1	1.89037	195	5.0427	22	0.24838	4.7	27.871	1	1	6.91968	140.179	92	5.10692	122.5	78.5	1	0	0	4000	10.9589
3000	1	54	329	0	59.1	1.559	155.9	24.3162	82	0	21	20	30	62.3	1.61108	251	6.49086	223	2.51767	4.9	30.057	4	1	9.32915	226.849	101	5.60651	135	86	1	0	0	1530	4.19178
3003	0	62	154	0	43.7	1.532	153.2	18.6193	72.5	0	13	19	13	55.5	1.43523	196	5.06856	75	0.84675	5.248	33.8606	3	3	8.1352	151.472	91	5.05141	131	81	1	0	0	718	1.96712
3011	0	35	136.5	0	55.8	1.646	164.6	20.5956	77	0	13	20	16	57	1.47402	188	4.86168	131	1.47899	4.8	28.964	2	3	8.6247	177.631	85	4.71835	120	76	1	0	0	1847	5.06027
3038	1	45	132	0	69.4	1.679	167.9	24.6183	90	0	22	14	46	28	0.72408	230	5.9478	129	1.45641	5.1	32.243	2	3	8.73101	214.943	96	5.32896	120	78	1	0	0	4309	11.8055
3044	1	54	371	0	67.5	1.694	169.4	23.5221	89.5	0	22	23	39	48.7	1.25938	257	6.64602	55	0.62095	4.9	30.057	4	2	7.99632	188.091	108	5.99508	136.5	88	1	0	0	555	1.52055
3049	1	40	12	1	89	1.776	177.6	28.2166	91	0	67	41	53	46.5	1.20249	234	6.05124	78	0.88062	5.9	40.987	1	3	8.327	234.959	106	5.88406	126	83	1	0	1	4023	11.0219
3053	0	59	22	0	46	1.515	151.5	20.0416	61	1	18	15	11	55	1.4223	237	6.12882	60	0.6774	5.6	37.708	1	1	8.05516	161.438	105	5.82855	126	81	1	0	0	770	2.10959
3058	0	56	1	1	56.5	1.621	162.1	21.5022	83.5	0	22	23	12	50.9	1.31627	234	6.05124	90	1.0161	5.5	36.615	1	1	8.32845	179.08	92	5.10692	123.5	82.5	1	0	0	1756	4.81096
3064	1	63	12	0	57	1.573	157.3	23.0365	81.7	0	27	21	17	46.4	1.1999	229	5.92194	98	1.10642	5.4	35.522	1	2	8.39163	193.314	90	4.9959	131	83.5	1	0	0	1315	3.60274
3066	1	45	0	0	80.2	1.746	174.6	26.3079	81.5	0	16	13	8	32.2	0.832692	140	3.6204	94	1.06126	5.1	32.243	1	1	8.47512	222.962	102	5.66202	132.5	86	1	0	0	1807	4.95068
3070	0	48	1	0	63.5	1.531	153.1	27.0909	84.5	0	14	14	35	58.2	1.50505	199	5.14614	69	0.77901	5.4	35.522	1	1	8.15608	220.955	101	5.60651	135.5	75.5	1	0	0	3665	10.0411
3074	1	42	265	0	59	1.693	169.3	20.5844	76.5	0	11	13	13	68.7	1.77658	177	4.57722	54	0.60966	4.6	26.778	3	2	7.90101	162.637	100	5.551	129	80.5	1	0	0	4168	11.4192
3075	1	50	66	1	72.7	1.718	171.8	24.6313	85.5	0	21	15	21	52.9	1.36799	181	4.68066	48	0.54192	5.5	36.615	1	1	7.82244	192.677	104	5.77304	131.5	72	1	0	0	3665	10.0411
3077	1	48	66	0	54.4	1.671	167.1	19.4826	73.6	0	13	16	15	56.1	1.45075	213	5.50818	112	1.26448	5.4	35.522	1	3	8.57923	167.145	95	5.27345	125	77	1	0	0	4498	12.3233
3087	0	60	0	0	45.6	1.587	158.7	18.1055	68.5	0	23	24	14	84.9	2.19551	196	5.06856	68	0.76772	5.146	32.7458	1	1	8.05896	145.912	93	5.16243	126.5	79.5	1	0	0	3772	10.3342
3088	1	50	1	1	68	1.655	165.5	24.8264	87.5	0	15	19	29	41.5	1.07319	210	5.4306	99	1.11771	5.8	39.894	1	1	8.5748	212.881	107	5.93957	136	83	1	0	0	1465	4.0137
3089	1	45	60	0	72.6	1.766	176.6	23.2785	79.8	0	17	21	13	35.3	0.912858	187	4.83582	97	1.09513	5	31.15	1	2	8.42486	196.118	94	5.21794	137.5	85	1	0	0	4361	11.9479
3097	0	45	0	0	65.3	1.567	156.7	26.5935	89	0	17	19	13	60.4	1.56194	208	5.37888	42	0.47418	5	31.15	1	1	7.52186	200.032	88	4.88488	123.5	74	1	0	0	1479	4.05205
3104	1	54	154	0	50.8	1.697	169.7	17.6401	65.5	0	12	18	8	59.5	1.53867	166	4.29276	63	0.71127	4.7	27.871	3	2	7.93862	140.038	89	4.94039	121.5	80.5	1	0	0	3974	10.8877
3112	0	46	0	0	56.9	1.593	159.3	22.4223	73.3	0	12	11	14	63.6	1.6447	209	5.40474	56	0.63224	5.6	37.708	1	1	7.78655	174.593	86	4.77386	120	74.5	1	0	0	4361	11.9479
3123	1	44	1	1	71.6	1.705	170.5	24.63	89.8	0	22	18	33	50.5	1.30593	164	4.24104	64	0.72256	5.1	32.243	1	2	8.00903	197.262	94	5.21794	123.5	75	1	0	0	4407	12.074
3128	1	65	60	0	60.7	1.71	171	20.7585	78	0	15	16	30	70	1.8102	173	4.47378	49	0.55321	5.5	36.615	1	2	7.78364	161.577	98	5.43998	120	73.5	1	0	0	386	1.05753
3131	0	51	0	1	68.5	1.503	150.3	30.323	94.9	0	105	67	84	47.6	1.23094	190	4.9134	73	0.82417	5.5	36.615	1	1	8.17202	247.801	97	5.38447	132	80.5	1	0	0	4317	11.8274
3137	1	48	60	0	61	1.69	169	21.3578	75	0	19	14	16	98.1	2.53687	211	5.45646	51	0.57579	4.4	24.592	1	1	7.73849	165.277	90	4.9959	123.5	76.5	1	0	0	358	0.980822
3145	0	47	1	0	52	1.597	159.7	20.3889	75	0	7	17	8	95.4	2.46704	249	6.43914	23	0.25967	5.554	37.2052	1	1	6.91968	141.085	88	4.88488	127	78.5	1	0	0	3177	8.70411
3154	1	59	4.2	1	60.6	1.611	161.1	23.3497	80.5	0	21	17	21	43.1	1.11457	212	5.48232	72	0.81288	5.5	36.615	1	2	8.14787	190.25	96	5.32896	126	81	1	0	0	2248	6.1589
3156	1	40	110	1	101.8	1.798	179.8	31.4897	102	0	29	15	23	42.4	1.09646	237	6.12882	114	1.28706	5.5	36.615	2	3	8.71588	274.46	107	5.93957	133.5	80	1	0	0	3270	8.9589
3157	0	59	1	0	58.7	1.617	161.7	22.4501	72	0	13	13	10	61.4	1.5878	168	4.34448	29	0.32741	5.2	33.336	1	1	7.16279	160.805	89	4.94039	120	70.5	1	0	0	756	2.07123
3158	1	59	12	1	65.4	1.627	162.7	24.706	81	1	17	19	15	31.1	0.804246	202	5.22372	136	1.53544	4.9	30.057	1	2	8.73037	215.693	91	5.05141	120	75	1	0	0	3766	10.3178
3159	1	59	0	0	51.6	1.637	163.7	19.2554	69.3	0	8	11	12	39.4	1.01888	180	4.6548	72	0.81288	5.2	33.336	1	3	8.06086	155.215	88	4.88488	130.5	81	1	0	0	1485	4.06849
3163	0	43	1	1	57.5	1.577	157.7	23.1209	81.1	0	12	19	9	49.3	1.2749	160	4.1376	88	0.99352	5	31.15	1	1	8.29505	191.789	91	5.05141	136	88	1	0	0	2086	5.71507
3176	0	45	1	1	66.2	1.612	161.2	25.4758	85.5	0	35	30	37	46	1.18956	223	5.76678	220	2.4838	5.1	32.243	1	1	9.2956	236.813	99	5.49549	132.5	85.5	1	0	0	1097	3.00548
3177	0	49	0	1	79.3	1.601	160.1	30.9379	102	0	15	17	13	60.5	1.56453	226	5.84436	73	0.82417	5.7	38.801	1	1	8.19243	253.456	99	5.49549	134	76.5	1	0	0	239	0.654795
3190	0	60	1	0	51.3	1.553	155.3	21.2703	67.2	0	14	14	10	58.9	1.52315	195	5.0427	91	1.02739	5.8	39.894	1	1	8.48115	180.397	106	5.88406	135.5	78	1	0	0	2525	6.91781
3218	1	45	154	0	76	1.705	170.5	26.1436	86.7	0	61	36	95	44.5	1.15077	224	5.79264	88	0.99352	5.4	35.522	3	3	8.31679	217.431	93	5.16243	132	81.5	1	0	0	4369	11.9699
3232	0	41	0	1	66.2	1.594	159.4	26.0544	89.4	0	50	33	23	51.9	1.34213	270	6.9822	82	0.92578	5.452	36.0904	1	1	8.29854	216.214	98	5.43998	129.5	78	1	0	0	1134	3.10685
3237	0	42	1	0	64.8	1.662	166.2	23.4592	83	0	22	22	12	74.6	1.92916	185	4.7841	51	0.57579	5	31.15	1	1	7.71602	181.011	88	4.88488	121.5	79	1	0	0	3283	8.99452
3239	0	35	0	0	61.6	1.578	157.8	24.7381	79	0	20	25	14	76	1.96536	226	5.84436	44	0.49676	5.4	35.522	1	1	7.48549	185.177	81	4.49631	127	77	1	0	0	1829	5.01096
3243	0	52	0	0	56.8	1.623	162.3	21.5631	70.5	0	10	12	10	78.2	2.02225	253	6.54258	73	0.82417	5.5	36.615	1	2	8.09712	174.599	90	4.9959	127.5	76.5	1	0	0	4127	11.3068
3254	1	48	0	1	66	1.619	161.9	25.1797	85.6	0	37	24	103	34.2	0.884412	276	7.13736	408	4.60632	6	42.08	1	3	9.92329	249.865	100	5.551	132.5	77	1	0	0	1498	4.10411
3262	1	56	110	0	61	1.62	162	23.2434	79.6	0	14	16	18	62.9	1.62659	224	5.79264	58	0.65482	5.2	33.336	2	2	7.87816	183.115	91	5.05141	131	75.5	1	0	0	2989	8.18904
3263	1	49	1	1	85.2	1.774	177.4	27.0727	93.2	0	30	22	7	32.9	0.850794	195	5.0427	116	1.30964	5.5	36.615	1	1	8.66561	234.602	100	5.551	127.5	74.5	1	0	0	4088	11.2
3264	1	41	1	1	82.7	1.696	169.6	28.7511	91.8	0	38	23	28	37.3	0.964578	211	5.45646	164	1.85156	5.2	33.336	1	3	8.98143	258.226	97	5.38447	120	73	1	0	0	2903	7.95342
3273	1	50	0	1	77.7	1.691	169.1	27.1728	90.5	0	25	11	15	40.2	1.03957	262	6.77532	210	2.3709	5.6	37.708	1	3	9.29835	252.662	104	5.77304	135.5	81.5	1	0	0	1354	3.70959
3275	0	52	276	0	60.9	1.656	165.6	22.2073	82	1	16	17	12	122	3.15492	289	7.47354	42	0.47418	5.4	35.522	3	1	7.5984	168.74	95	5.27345	125	77.5	1	0	0	328	0.89863
3279	0	47	2.8	0	50.7	1.536	153.6	21.4895	72.5	0	16	16	14	61.3	1.58522	187	4.83582	42	0.47418	4.7	27.871	1	1	7.51043	161.395	87	4.82937	131	82	1	0	0	3896	10.674
3292	1	55	0	0	71.1	1.75	175	23.2163	87.2	0	19	17	61	32.1	0.830106	166	4.29276	146	1.64834	4.9	30.057	1	3	8.79027	204.078	90	4.9959	131	83	1	0	0	1539	4.21644
3295	1	48	154	1	79.5	1.72	172	26.8726	92	1	26	25	25	63.7	1.64728	194	5.01684	66	0.74514	4.9	30.057	3	2	8.00737	215.179	91	5.05141	125	78.5	1	0	0	4441	12.1671
3304	1	52	110	0	66.1	1.832	183.2	19.6948	80.8	1	20	11	22	44.1	1.14043	184	4.75824	63	0.71127	4.8	28.964	2	3	7.97178	157.002	92	5.10692	128	85	1	0	0	2918	7.99452
3309	0	56	1	0	52.8	1.61	161	20.3696	63	0	9	17	9	61.4	1.5878	204	5.27544	77	0.86933	5.2	33.336	1	1	8.15047	166.022	90	4.9959	124	80.5	1	0	0	1725	4.72603
3310	0	56	0	0	54.3	1.586	158.6	21.5871	71	1	13	17	11	38.3	0.990438	283	7.31838	160	1.8064	5.4	35.522	1	1	9.02642	194.854	104	5.77304	133.5	81	1	0	1	741	2.03014
3312	1	45	12	0	62.7	1.701	170.1	21.67	77	0	23	14	18	39.7	1.02664	186	4.80996	56	0.63224	4.7	27.871	1	1	7.98616	173.06	105	5.82855	128.5	79	1	0	0	4382	12.0055
3324	1	44	136	1	83.8	1.742	174.2	27.6152	91.4	0	28	23	32	33.9	0.876654	204	5.27544	343	3.87247	6.3	45.359	2	3	9.79854	270.588	105	5.82855	136.5	86.5	1	0	0	191	0.523288
3329	1	57	308	0	74.5	1.668	166.8	26.7771	87.6	1	30	31	53	54.9	1.41971	191	4.93926	100	1.129	4.9	30.057	4	2	8.57546	229.626	106	5.88406	132.5	85.5	1	0	0	877	2.40274
3330	0	44	0	0	60.7	1.672	167.2	21.7128	79.5	0	8	12	11	57.4	1.48436	195	5.0427	116	1.30964	5.1	32.243	1	1	8.47928	184.109	83	4.60733	125	78.5	1	0	0	4047	11.0877
3334	1	43	154	0	85.4	1.819	181.9	25.8103	84.5	0	27	24	22	34.4	0.889584	186	4.80996	235	2.65315	5.5	36.615	3	1	9.40117	242.647	103	5.71753	136.5	85.5	1	0	0	3257	8.92329
3338	1	49	0	1	79.6	1.66	166	28.8866	88.8	1	33	17	68	43.7	1.13008	217	5.61162	93	1.04997	5.2	33.336	1	3	8.51228	245.891	107	5.93957	131.5	81.5	1	0	0	1750	4.79452
3345	1	42	18	0	68.3	1.772	177.2	21.7517	76	0	37	31	15	47	1.21542	203	5.24958	53	0.59837	5.044	31.6309	1	2	7.88231	171.454	100	5.551	125	83.5	1	0	0	3698	10.1315
3346	1	30	1	0	69.4	1.749	174.9	22.6871	81	0	27	20	12	36.1	0.933546	182	4.70652	119	1.34351	5	31.15	1	3	8.59684	195.038	91	5.05141	128	81.5	1	0	0	3667	10.0466
3354	1	41	2.8	1	72.3	1.697	169.7	25.1058	86	0	55	31	36	37	0.95682	190	4.9134	90	1.0161	5.1	32.243	1	1	8.38137	210.421	97	5.38447	127.5	82	1	0	0	2169	5.94247
3355	0	66	0	1	54.4	1.46	146	25.5207	83.5	0	26	22	11	37.7	0.974922	224	5.79264	174	1.96446	5.8	39.894	1	1	9.14804	233.465	108	5.99508	127	79.5	1	0	0	1141	3.12603
3356	1	42	132	1	60.9	1.684	168.4	21.475	81.6	0	68	40	141	64.1	1.65763	255	6.5943	131	1.47899	5	31.15	2	2	8.6364	185.467	86	4.77386	133	87	1	0	0	4384	12.011
3357	1	43	84	1	65.1	1.713	171.3	22.1853	77.4	1	18	18	17	49.9	1.29041	172	4.44792	87	0.98223	5.4	35.522	2	2	8.2614	183.282	89	4.94039	128.5	82	1	0	0	3276	8.97534
3366	1	53	245	0	64.6	1.618	161.8	24.676	86.8	0	26	27	56	52	1.34472	226	5.84436	57	0.64353	4.7	27.871	3	2	7.80425	192.578	86	4.77386	130.5	80.5	1	0	0	2138	5.85753
3384	0	49	1	1	51.2	1.536	153.6	21.7014	76.2	0	13	18	16	54.5	1.40937	217	5.61162	78	0.88062	5.4	35.522	1	1	8.35491	181.313	109	6.05059	120	69.5	1	0	0	3682	10.0877
3386	1	53	18	0	63.4	1.725	172.5	21.3064	78	0	21	11	11	49	1.26714	185	4.7841	65	0.73385	5.5	36.615	1	2	8.00303	170.516	92	5.10692	127	80	1	0	0	381	1.04384
3388	0	34	1	0	45.4	1.575	157.5	18.3018	63.3	0	6	16	9	70.8	1.83089	179	4.62894	19	0.21451	4.4	24.592	1	1	6.62074	121.172	79	4.38529	126	74.5	1	0	0	3534	9.68219
3397	1	65	12	0	53.5	1.587	158.7	21.2422	78	1	13	16	13	31.4	0.812004	175	4.5255	321	3.62409	5.1	32.243	1	3	9.76043	207.333	108	5.99508	132	76	1	0	0	4358	11.9397
3398	0	62	0	0	46.8	1.519	151.9	20.2829	78.5	0	25	26	17	85.8	2.21879	209	5.40474	72	0.81288	4.7	27.871	1	1	8.10531	164.399	92	5.10692	129	80.5	1	0	0	4365	11.9589
3399	1	45	10.2667	1	86.3	1.78	178	27.2377	91.3	1	13	14	18	34.9	0.902514	143	3.69798	102	1.15158	5.6	37.708	1	3	8.537	232.528	100	5.551	122	74.5	1	0	0	371	1.01644
3406	0	56	12	0	45.2	1.503	150.3	20.0088	65.2	0	14	12	18	58.1	1.50247	251	6.49086	57	0.64353	4.9	30.057	1	2	7.87169	157.503	92	5.10692	130.5	78.5	1	0	0	531	1.45479
3407	0	38	0	0	60.8	1.633	163.3	22.7998	75.5	0	18	14	12	39.1	1.01113	222	5.74092	69	0.77901	4.8	28.964	1	1	8.07356	184.076	93	5.16243	130	81.5	1	0	0	3788	10.3781
3411	1	54	0	0	53.2	1.648	164.8	19.5883	73.5	0	49	29	9	69	1.78434	223	5.76678	85	0.95965	4.7	27.871	1	1	8.41294	164.795	106	5.88406	121.5	75.5	1	0	0	1938	5.30959
3415	0	50	54	0	50.7	1.608	160.8	19.6081	64.8	0	8	10	10	69.3	1.7921	202	5.22372	50	0.5645	4.9	30.057	1	1	7.8917	154.741	107	5.93957	121	69	1	0	0	302	0.827397
3420	1	39	8.4	1	70.6	1.629	162.9	26.605	83.2	0	27	16	29	26.4	0.682704	219	5.66334	180	2.0322	5.9	40.987	1	3	9.01067	239.728	91	5.05141	125.5	78	1	0	0	2105	5.76712
3423	1	55	308	0	68.4	1.642	164.2	25.3694	85	0	26	17	35	64.9	1.67831	184	4.75824	64	0.72256	4.7	27.871	4	1	7.96555	202.081	90	4.9959	131.5	86.5	1	0	0	1652	4.52603
3425	0	51	36	0	42.8	1.543	154.3	17.9768	68	0	11	16	25	89	2.30154	205	5.3013	54	0.60966	5.2	33.336	1	1	7.89096	141.854	99	5.49549	125.5	77.5	1	0	0	742	2.03288
3451	1	34	0	1	57.1	1.687	168.7	20.0635	74.2	0	16	13	12	56.2	1.45333	184	4.75824	84	0.94836	5.1	32.243	1	1	8.23748	165.272	90	4.9959	136.5	82.5	1	0	0	4194	11.4904
3454	1	48	1	1	66.5	1.688	168.8	23.3387	80	1	19	23	21	54	1.39644	219	5.66334	130	1.4677	5.7	38.801	1	1	8.81878	205.819	104	5.77304	124	79	1	0	0	1069	2.92877
3455	1	40	1	1	73.4	1.709	170.9	25.1311	82	0	38	23	15	38.3	0.990438	135	3.4911	44	0.49676	5.2	33.336	1	1	7.72577	194.157	103	5.71753	127.5	75.5	1	0	0	3370	9.23288
3459	1	33	36	0	71	1.692	169.2	24.8003	76.8	0	16	18	14	57.3	1.48178	175	4.5255	51	0.57579	4.8	28.964	1	1	7.71602	191.36	88	4.88488	124.5	72.5	1	0	0	4333	11.8712
3471	1	70	108.5	1	52.8	1.588	158.8	20.9379	75	0	27	25	24	50.1	1.29559	231	5.97366	115	1.29835	5.7	38.801	2	2	8.65696	181.258	100	5.551	118	80.5	1	0	0	1324	3.6274
3474	1	44	308	0	77.3	1.693	169.3	26.969	91.9	0	21	18	36	42	1.08612	199	5.14614	171	1.93059	6.3	45.359	4	1	9.05369	244.169	100	5.551	129	82.5	1	0	0	1054	2.88767
3487	1	59	203	0	67.3	1.734	173.4	22.3829	80	1	19	15	26	52.5	1.35765	208	5.37888	53	0.59837	5.5	36.615	3	2	7.94997	177.944	107	5.93957	134.5	84	1	0	0	2904	7.95616
3488	1	40	12.6	0	58.6	1.652	165.2	21.4722	77	0	29	26	19	56	1.44816	198	5.12028	83	0.93707	4.9	30.057	1	1	8.31066	178.449	98	5.43998	128	79.5	1	0	0	1827	5.00548
3489	1	45	154	1	66.1	1.643	164.3	24.4865	77	1	29	19	59	40.9	1.05767	222	5.74092	281	3.17249	4.9	30.057	3	2	9.41112	230.445	87	4.82937	137	84.5	1	0	0	4382	12.0055
3499	1	40	4.2	0	72.8	1.755	175.5	23.6362	80	0	18	19	22	50.9	1.31627	213	5.50818	159	1.79511	4.8	28.964	1	1	9.02972	213.428	105	5.82855	127	79.5	1	0	0	4005	10.9726
3500	1	46	54	0	79.9	1.708	170.8	27.3887	88	0	27	21	22	45	1.1637	149	3.85314	24	0.27096	5.4	35.522	1	1	7.0282	192.493	94	5.21794	121.5	73.5	1	0	0	1463	4.00822
3502	1	38	180	1	70.6	1.751	175.1	23.0267	79	0	91	45	80	48.1	1.24387	272	7.03392	166	1.87414	5.2	33.336	3	2	8.98319	206.854	96	5.32896	131.5	88.5	1	0	0	4399	12.0521
3505	1	40	252	0	61.3	1.735	173.5	20.3639	71.6	0	25	21	21	54.9	1.41971	204	5.27544	90	1.0161	5	31.15	3	3	8.47949	172.676	107	5.93957	125.5	76.5	1	0	0	3110	8.52055
3508	1	52	120	0	73.2	1.87	187	20.9328	87	0	22	23	13	64	1.65504	205	5.3013	75	0.84675	5.2	33.336	2	3	8.10168	169.591	88	4.88488	123	79.5	1	0	0	1462	4.00548
3509	1	40	60	0	71.9	1.69	169	25.1742	80.5	0	25	15	16	45	1.1637	194	5.01684	56	0.63224	5	31.15	1	3	7.95718	200.315	102	5.66202	122.5	74.5	1	0	0	4347	11.9096
3512	1	40	154	0	63.4	1.666	166.6	22.8423	85.5	0	25	15	33	64.4	1.66538	203	5.24958	70	0.7903	5.1	32.243	3	1	8.19974	187.301	104	5.77304	136.5	86	1	0	0	4017	11.0055
3516	1	40	1	0	65.6	1.735	173.5	21.7924	79.2	0	16	16	17	33.9	0.876654	214	5.53404	114	1.28706	4.9	30.057	1	3	8.66802	188.897	102	5.66202	124	76.5	1	0	0	3662	10.0329
3518	1	45	18	0	54.5	1.576	157.6	21.9424	79.6	0	18	18	37	86.9	2.24723	232	5.99952	41	0.46289	5.4	35.522	1	1	7.66482	168.184	104	5.77304	135	89.5	1	0	0	3657	10.0192
3522	1	45	126	0	76	1.775	177.5	24.1222	87.3	0	22	26	19	51.2	1.32403	176	4.55136	34	0.38386	5.1	32.243	2	1	7.43838	179.43	100	5.551	132.5	84.5	1	0	0	4043	11.0767
3526	1	49	0	0	70.8	1.751	175.1	23.092	79	0	14	8	11	57	1.47402	209	5.40474	96	1.08384	5.4	35.522	1	3	8.45617	195.27	98	5.43998	134	79.5	1	0	0	747	2.04658
3528	1	49	0	1	66	1.742	174.2	21.7494	80	1	47	21	34	38	0.98268	241	6.23226	162	1.82898	5.6	37.708	1	1	9.03884	196.59	104	5.77304	127	81.5	1	0	0	734	2.01096
3529	0	55	0	0	52.2	1.561	156.1	21.4222	81.1	1	9	12	8	51.1	1.32145	214	5.53404	113	1.27577	5.1	32.243	1	1	8.55603	183.289	92	5.10692	124	72.5	1	0	0	1512	4.14247
3537	0	50	0	0	59.9	1.537	153.7	25.3559	79	0	13	13	8	65	1.6809	200	5.172	37	0.41773	5.5	36.615	1	1	7.40641	187.796	89	4.94039	126.5	74.5	1	0	0	3284	8.99726
3548	1	59	180	0	63.3	1.656	165.6	23.0825	87	0	17	23	26	51.8	1.33955	175	4.5255	83	0.93707	5.5	36.615	3	3	8.31066	191.831	98	5.43998	125.5	84.5	1	0	0	2194	6.01096
3559	1	54	84	0	65.2	1.709	170.9	22.3236	75	0	22	16	42	74	1.91364	198	5.12028	54	0.60966	5.4	35.522	2	2	7.9498	177.468	105	5.82855	122	76	1	0	0	4388	12.0219
3562	1	40	84	0	64.5	1.767	176.7	20.6579	77.3	0	19	10	19	52	1.34472	239	6.18054	84	0.94836	4.7	27.871	2	3	8.29155	171.286	95	5.27345	120	75	1	0	0	4353	11.926
3565	1	66	110	1	65.4	1.632	163.2	24.5549	92.5	0	53	32	28	31.8	0.822348	218	5.63748	147	1.65963	5.6	37.708	2	2	8.872	217.851	97	5.38447	130.5	78	1	0	0	4376	11.989
3570	1	43	18	0	71.3	1.721	172.1	24.0729	84.8	0	11	15	26	61.3	1.58522	199	5.14614	84	0.94836	5	31.15	1	2	8.32264	200.35	98	5.43998	124	83.5	1	0	0	3264	8.94247
3572	0	57	0	0	60.2	1.484	148.4	27.3356	81	0	16	15	11	79.3	2.0507	234	6.05124	56	0.63224	5.6	37.708	1	1	7.78655	212.85	86	4.77386	125	82.5	1	0	0	712	1.95068
3586	1	39	308	0	77.1	1.759	175.9	24.9185	79.2	1	27	21	14	33.1	0.855966	235	6.0771	312	3.52248	5.1	32.243	4	3	9.66498	240.837	101	5.60651	132	83	1	0	0	4319	11.8329
3587	1	47	18	1	69.7	1.753	175.3	22.6814	84	1	32	19	16	36.4	0.941304	204	5.27544	201	2.26929	5.2	33.336	1	3	9.18487	208.325	97	5.38447	128	86	1	0	0	4497	12.3205
3594	1	45	90	0	69.5	1.681	168.1	24.5951	84.8	0	16	13	36	40.7	1.0525	245	6.3357	409	4.61761	4.9	30.057	2	2	9.91569	243.878	99	5.49549	124.5	82.5	1	0	0	4226	11.5781
3595	1	43	0	1	65.9	1.598	159.8	25.8067	86.3	0	50	30	37	44.9	1.16111	222	5.74092	106	1.19674	5.7	38.801	1	2	8.45893	218.297	89	4.94039	122.5	74	1	0	0	4363	11.9534
3619	1	46	66	1	86.4	1.717	171.7	29.3071	99.1	0	45	31	49	42.4	1.09646	168	4.34448	175	1.97575	5.5	36.615	1	3	9.06676	265.721	99	5.49549	124.5	80.5	1	0	0	4448	12.1863
3627	0	55	52.5	0	47.5	1.573	157.3	19.1971	64.9	0	22	20	11	75.8	1.96019	233	6.02538	50	0.5645	5.2	33.336	1	1	7.6009	145.915	80	4.4408	129.5	79	1	0	0	1839	5.03836
3635	0	52	2.8	1	70.5	1.65	165	25.8953	91	0	32	22	15	47.7	1.23352	220	5.6892	122	1.37738	5.1	32.243	1	1	8.57678	222.098	87	4.82937	123.5	79	1	0	0	2179	5.96986
3638	1	70	36	0	66	1.669	166.9	23.6936	86.6	1	28	31	21	86.1	2.22655	212	5.48232	51	0.57579	5.6	37.708	1	2	7.8538	186.085	101	5.60651	120	76	1	0	0	3724	10.2027
3642	1	45	0	0	70.4	1.676	167.6	25.0625	81.5	0	30	20	31	50.3	1.30076	274	7.08564	77	0.86933	5.1	32.243	1	1	8.05738	201.938	82	4.55182	124.5	84.5	1	0	0	1834	5.02466
3645	0	51	0	1	63.9	1.595	159.5	25.1177	80.5	0	38	32	25	48.4	1.25162	264	6.82704	60	0.6774	5.4	35.522	1	1	7.94449	199.547	94	5.21794	128	81.5	1	0	0	2909	7.96986
3653	1	34	15.4	0	79.6	1.765	176.5	25.5519	87.6	0	20	18	33	49.8	1.28783	219	5.66334	81	0.91449	5.1	32.243	1	2	8.36474	213.735	106	5.88406	128	78	1	0	0	4396	12.0438
3661	1	53	83.5	1	77.5	1.657	165.7	28.2265	98.6	0	39	22	22	65.7	1.699	173	4.47378	107	1.20803	5.1	32.243	2	3	8.60465	242.879	102	5.66202	125.5	80	1	0	0	1460	4
3666	1	52	0	0	55.9	1.732	173.2	18.6344	68.5	0	15	16	13	54.9	1.41971	173	4.47378	47	0.53063	5.2	33.336	1	2	7.62291	142.049	87	4.82937	130.5	83	1	0	0	730	2
3668	1	33	168	0	55.1	1.794	179.4	17.1201	67	0	12	17	21	85.3	2.20586	169	4.37034	73	0.82417	5.1	32.243	3	3	8.17202	139.906	97	5.38447	121	77.5	1	0	0	637	1.74521
3669	1	61	0	0	60.2	1.639	163.9	22.4098	80.1	1	20	19	13	32.6	0.843036	219	5.66334	198	2.23542	5.5	36.615	1	2	9.15947	205.262	96	5.32896	125.5	74	1	0	0	712	1.95068
3675	1	40	110	1	86	1.68	168	30.4705	98.6	0	29	11	17	33.9	0.876654	221	5.71506	134	1.51286	5.8	39.894	2	2	8.85865	269.928	105	5.82855	134.5	83.5	1	0	0	713	1.95342
3676	1	65	90	0	59.3	1.575	157.5	23.9053	88	0	21	22	23	38	0.98268	136	3.51696	91	1.02739	5	31.15	2	2	8.3395	199.358	92	5.10692	135	80	1	0	0	3970	10.8767
3684	0	35	175	0	48.7	1.6	160	19.0234	69.5	0	10	19	13	72	1.86192	194	5.01684	171	1.93059	5	31.15	3	3	8.98112	170.852	93	5.16243	123	67.5	1	0	0	1457	3.99178
3691	1	58	47	0	57.4	1.689	168.9	20.1211	76.7	0	24	21	17	50.1	1.29559	164	4.24104	68	0.76772	5.2	33.336	1	1	8.08024	162.584	95	5.27345	134	84	1	0	0	2191	6.00274
3706	1	42	5.13333	1	79.4	1.734	173.4	26.4072	91.4	0	36	22	19	33.2	0.858552	147	3.80142	147	1.65963	5.4	35.522	1	3	8.88225	234.555	98	5.43998	133.5	89	1	0	0	511	1.4
3725	1	40	154	0	62.1	1.698	169.8	21.5385	72.8	0	19	13	29	52.6	1.36024	238	6.15468	89	1.00481	4.7	27.871	3	3	8.40066	180.938	100	5.551	117.5	81.5	1	0	0	4109	11.2575
3730	1	58	0	1	72.5	1.733	173.3	24.1402	84	0	20	11	17	43.5	1.12491	222	5.74092	254	2.86766	5.4	35.522	1	3	9.38748	226.616	94	5.21794	120.5	83.5	1	0	0	2164	5.92877
3755	0	42	0	0	63	1.598	159.8	24.671	87.5	0	10	10	11	46.8	1.21025	170	4.3962	46	0.51934	5.4	35.522	1	1	7.79893	192.408	106	5.88406	130	83	1	0	0	4416	12.0986
3759	1	57	154	0	67.9	1.668	166.8	24.4049	87.8	0	24	22	33	47.5	1.22835	166	4.29276	34	0.38386	5.5	36.615	3	3	7.52456	183.636	109	6.05059	132	82.5	1	0	0	734	2.01096
3762	1	46	8.4	1	71.5	1.786	178.6	22.4152	86.3	0	24	15	18	43.8	1.13267	226	5.84436	115	1.29835	5.4	35.522	1	3	8.67676	194.491	102	5.66202	138	86.5	1	0	0	4088	11.2
3763	1	54	36	0	70.7	1.808	180.8	21.6283	77.5	0	11	14	10	61.2	1.58263	165	4.2669	61	0.68869	4.9	30.057	1	3	7.91754	171.243	90	4.9959	128	82.5	1	0	0	4014	10.9973
3766	1	46	126	0	66.2	1.703	170.3	22.8259	84.3	0	17	16	20	47.9	1.23869	211	5.45646	128	1.44512	5.5	36.615	2	1	8.64752	197.388	89	4.94039	120.5	76.5	1	0	0	4384	12.011
3770	1	49	90	0	63	1.703	170.3	21.7226	87	0	21	21	13	66.7	1.72486	159	4.11174	42	0.47418	5.1	32.243	2	1	7.56631	164.36	92	5.10692	139	87.5	1	0	0	4449	12.189
3780	1	57	36	0	65.4	1.736	173.6	21.7009	81.2	0	14	12	15	58.1	1.50247	219	5.66334	65	0.73385	5.1	32.243	1	2	8.08641	175.483	100	5.551	131.5	85.5	1	0	0	3127	8.56712
3781	1	47	0	0	64.8	1.644	164.4	23.9757	80	1	13	13	11	76.1	1.96795	216	5.58576	50	0.5645	5.2	33.336	1	1	7.74066	185.588	92	5.10692	120	85	1	0	0	4088	11.2
3783	1	58	18	0	50.4	1.708	170.8	17.2765	65.8	0	10	12	11	56.8	1.46885	171	4.42206	32	0.36128	5.1	32.243	1	1	7.42655	128.304	105	5.82855	121.5	79	1	0	0	2041	5.59178
3784	0	54	0	0	46.3	1.47	147	21.4263	69.4	0	17	15	13	44.4	1.14818	224	5.79264	46	0.51934	4.9	30.057	1	1	7.67879	164.528	94	5.21794	127.5	76.5	1	0	0	2041	5.59178
3785	1	54	308	0	70.2	1.781	178.1	22.1314	85.5	0	35	23	30	66.8	1.72745	298	7.70628	124	1.39996	5.2	33.336	4	2	8.72225	193.036	99	5.49549	123.5	82	1	0	0	1785	4.89041
3793	1	54	93.52	0	55	1.627	162.7	20.7772	74.3	0	24	20	53	46.3	1.19732	209	5.40474	123	1.38867	4.9	30.057	2	1	8.81039	183.055	109	6.05059	128	86	1	0	0	4344	11.9014
3799	1	40	90	1	77.9	1.732	173.2	25.9682	90.7	0	56	24	60	38.6	0.998196	205	5.3013	160	1.8064	5.1	32.243	2	1	8.94637	232.321	96	5.32896	131.5	85.5	1	0	0	1113	3.04932
3813	1	36	1	1	84.5	1.757	175.7	27.3724	89.5	0	68	28	24	30.6	0.791316	188	4.86168	297	3.35313	5.35	34.9755	1	2	9.56493	261.815	96	5.32896	136.5	84	1	0	1	3130	8.57534
3815	1	40	60	0	65.6	1.669	166.9	23.55	80.5	1	52	28	44	36.9	0.954234	188	4.86168	122	1.37738	4.9	30.057	1	2	8.71604	205.263	100	5.551	138.5	84.5	1	0	0	1416	3.87945
3819	1	57	54	0	68.8	1.674	167.4	24.5515	84.3	0	34	20	86	40.9	1.05767	251	6.49086	168	1.89672	5.1	32.243	1	1	9.08478	223.045	105	5.82855	121	79.5	1	0	0	1588	4.35068
3820	0	50	0	0	69.1	1.588	158.8	27.4017	89	0	47	39	80	48.4	1.25162	216	5.58576	100	1.129	5.2	33.336	1	2	8.42288	230.801	91	5.05141	125.5	75	1	0	0	748	2.04932
3826	1	29	18	0	81.5	1.831	183.1	24.3098	91.5	0	26	17	20	36.9	0.954234	177	4.57722	54	0.60966	5.4	35.522	1	2	7.94023	193.025	104	5.77304	124.5	76	1	0	0	2617	7.16986
3832	1	40	126	1	84.9	1.798	179.8	26.262	89	1	47	24	18	51.9	1.34213	196	5.06856	83	0.93707	4.8	28.964	2	3	8.41704	221.049	109	6.05059	131.5	80	1	0	0	4184	11.463
3837	1	63	1	1	71.4	1.682	168.2	25.2375	83.5	0	134	57	70	38.5	0.99561	259	6.69774	194	2.19026	6	42.08	1	2	9.25684	233.619	108	5.99508	129	70.5	1	0	0	2547	6.97808
3839	0	56	36	0	55	1.57	157	22.3133	75.2	0	22	23	22	68.3	1.76624	178	4.60308	56	0.63224	5.554	37.2052	1	1	7.89655	176.198	96	5.32896	120	77	1	0	0	2518	6.89863
3860	1	41	252	1	82.8	1.771	177.1	26.3993	91.2	0	28	18	27	38.6	0.998196	193	4.99098	164	1.85156	4.7	27.871	3	1	8.91758	235.418	91	5.05141	128.5	78.5	1	0	0	1826	5.00274
3864	0	38	0	0	60.5	1.645	164.5	22.3575	81	0	10	14	8	51	1.31886	165	4.2669	74	0.83546	4.8	28.964	1	1	8.06527	180.319	86	4.77386	122.5	73	1	0	0	3275	8.9726
3865	1	35	1	1	72.1	1.688	168.8	25.3041	86.7	0	76	42	34	35.7	0.923202	187	4.83582	95	1.07255	5.1	32.243	1	1	8.4857	214.723	102	5.66202	132	88.5	1	0	0	4375	11.9863
3872	1	47	126	1	79.7	1.735	173.5	26.4764	83	0	44	24	26	34.9	0.902514	196	5.06856	140	1.5806	5.35	34.9755	2	2	8.93984	236.695	109	6.05059	136	81.5	1	0	0	3654	10.011
3877	0	44	0	0	59.5	1.582	158.2	23.7741	68	0	14	14	12	51.7	1.33696	168	4.34448	107	1.20803	4.7	27.871	1	1	8.42233	200.233	85	4.71835	124	83.5	1	0	0	1096	3.00274
3886	1	53	66	0	86.3	1.753	175.3	28.0832	96.2	0	24	20	26	57	1.47402	202	5.22372	137	1.54673	5.7	38.801	1	2	8.832	248.031	100	5.551	120.5	86.5	1	0	0	4358	11.9397
3893	1	54	18	0	70	1.723	172.3	23.5791	80.5	0	18	15	15	30.4	0.786144	183	4.73238	121	1.36609	4.8	28.964	1	1	8.62443	203.356	92	5.10692	124.5	80	1	0	0	2142	5.86849
3896	1	40	60	0	75	1.73	173	25.0593	85.5	1	15	14	20	58	1.49988	190	4.9134	74	0.83546	5	31.15	1	2	8.11073	203.249	90	4.9959	124	74	1	0	0	1396	3.82466
3897	1	51	329	0	78.3	1.714	171.4	26.6526	94.6	0	42	25	125	44.2	1.14301	230	5.9478	128	1.44512	5	31.15	4	3	8.68067	231.363	92	5.10692	131	89	1	0	0	2498	6.84384
3900	0	50	0	0	54.2	1.574	157.4	21.8771	71.5	0	10	12	9	66.3	1.71452	217	5.61162	62	0.69998	5	31.15	1	1	8.06872	176.52	103	5.71753	127	77	1	0	0	3306	9.05753
3913	1	58	90	0	63.4	1.644	164.4	23.4577	84.7	1	22	21	32	54.6	1.41196	214	5.53404	82	0.92578	5.5	36.615	2	2	8.35796	196.059	104	5.77304	122.5	76	1	0	0	706	1.93425
3926	0	54	1	1	68.9	1.676	167.6	24.5285	90.5	0	14	19	25	62.2	1.60849	236	6.10296	35	0.39515	5.4	35.522	1	1	7.33954	180.028	88	4.88488	125.5	86.5	1	0	0	2427	6.64932
3929	1	39	22	1	66.1	1.726	172.6	22.1881	78	0	11	15	13	36.2	0.936132	173	4.47378	131	1.47899	4.9	30.057	1	1	8.70384	193.122	92	5.10692	124	81	1	0	0	4334	11.874
3930	0	38	220	0	54.6	1.677	167.7	19.4145	68	1	11	12	9	68.2	1.76365	153	3.95658	49	0.55321	4.8	28.964	3	1	7.50274	145.662	74	4.10774	124.5	81.5	1	0	0	4380	12
3935	0	43	0	0	60.9	1.667	166.7	21.9152	74.2	0	12	14	12	36.7	0.949062	163	4.21518	58	0.65482	4.8	28.964	1	1	7.95226	174.276	98	5.43998	131	85	1	0	0	3960	10.8493
3941	0	43	0	0	59.1	1.603	160.3	22.9996	72.6	0	13	19	13	65	1.6809	191	4.93926	19	0.21451	4.6	26.778	1	1	6.76215	155.527	91	5.05141	122	68.5	1	0	0	969	2.65479
3945	1	53	168	1	68.1	1.701	170.1	23.5363	83.5	0	27	22	22	28.4	0.734424	166	4.29276	144	1.62576	5.1	32.243	3	3	8.9588	210.857	108	5.99508	136	88	1	0	0	4233	11.5973
3951	0	53	154	0	58.7	1.526	152.6	25.2075	74	0	16	15	53	56.1	1.45075	224	5.79264	37	0.41773	5.4	35.522	3	1	7.50274	189.125	98	5.43998	123.5	80.5	1	0	0	4036	11.0575
3963	1	46	0	1	65.8	1.736	173.6	21.8337	82.8	0	36	18	54	30.1	0.778386	173	4.47378	144	1.62576	5.5	36.615	1	1	8.80927	192.338	93	5.16243	120	73.5	1	0	0	4375	11.9863
3969	1	54	84	0	61.9	1.725	172.5	20.8024	76.7	1	17	14	15	46.2	1.19473	231	5.97366	107	1.20803	4.9	30.057	2	1	8.42233	175.204	85	4.71835	128.5	83	1	0	0	1372	3.7589
3977	0	50	1	1	59	1.491	149.1	26.5397	83.7	0	14	15	15	55.5	1.43523	245	6.3357	73	0.82417	6	42.08	1	1	8.27014	219.487	107	5.93957	127	80	1	0	0	1274	3.49041
3979	0	50	0	0	71.1	1.564	156.4	29.0667	85.5	0	9	15	10	57.6	1.48954	212	5.48232	68	0.76772	5.554	37.2052	1	1	8.09071	235.17	96	5.32896	136	78	1	0	0	3369	9.23014
3980	1	46	18	1	70	1.714	171.4	23.8274	82.5	1	23	16	19	41.1	1.06285	220	5.6892	98	1.10642	4.9	30.057	1	2	8.41361	200.474	92	5.10692	130	84.5	1	0	0	4386	12.0164
3987	0	48	90	0	58.5	1.57	157	23.7332	85.5	0	14	12	20	61.2	1.58263	206	5.32716	144	1.62576	4.7	27.871	2	1	8.80927	209.072	93	5.16243	122.5	73	1	0	0	4040	11.0685
3996	0	49	0	1	63.9	1.54	154	26.9438	82	0	20	15	12	48	1.24128	205	5.3013	93	1.04997	5.2	33.336	1	1	8.2089	221.179	79	4.38529	120.5	75.5	1	0	1	421	1.15342
4013	0	56	1	1	61.6	1.661	166.1	22.3276	82	0	15	12	17	44	1.13784	185	4.7841	72	0.81288	5.6	37.708	1	1	8.24696	184.135	106	5.88406	130	84	1	0	0	698	1.91233
4026	1	49	154	0	57.7	1.714	171.4	19.6406	82.5	0	16	15	22	53.7	1.38868	235	6.0771	76	0.85804	5	31.15	3	3	8.12622	159.604	89	4.94039	125.5	79.5	1	0	0	294	0.805479
4027	1	45	0	1	78.5	1.696	169.6	27.2909	95.5	1	38	26	17	39.1	1.01113	188	4.86168	138	1.55802	5.5	36.615	1	2	8.7774	239.543	94	5.21794	122.5	78.5	1	0	0	4178	11.4466
4036	1	60	0	0	50.2	1.51	151	22.0166	74.5	1	16	18	10	38	0.98268	179	4.62894	42	0.47418	4.5	25.685	1	1	7.49887	165.099	86	4.77386	127.5	78	1	0	0	1954	5.35342
4037	0	50	1	0	50.6	1.562	156.2	20.739	65	0	15	16	8	52.1	1.34731	196	5.06856	95	1.07255	5.1	32.243	1	3	8.23018	170.686	79	4.38529	116	80	1	0	0	4370	11.9726
4039	1	54	84	0	67.9	1.658	165.8	24.7002	82	1	22	27	13	42.2	1.09129	207	5.35302	114	1.28706	5.248	33.8606	2	2	8.62802	213.114	98	5.43998	120	73	1	0	0	364	0.99726
4044	1	56	410	0	58.9	1.735	173.5	19.5666	79.4	0	19	18	16	43.4	1.12232	186	4.80996	76	0.85804	4.9	30.057	4	2	8.24276	161.283	100	5.551	131.5	86.5	1	0	0	1106	3.03014
4045	1	68	308	0	68.7	1.722	172.2	23.1681	85	1	20	19	27	78.6	2.0326	259	6.69774	70	0.7903	5.5	36.615	4	2	8.2467	191.06	109	6.05059	133.5	84.5	1	0	0	1064	2.91507
4060	1	49	231	0	84.6	1.76	176	27.3115	94.3	1	35	23	30	59	1.52574	209	5.40474	64	0.72256	5	31.15	3	2	8.03008	219.313	96	5.32896	127.5	82.5	1	0	0	4402	12.0603
4064	1	51	126	0	71.5	1.743	174.3	23.5348	86.7	0	18	17	16	47.8	1.23611	189	4.88754	119	1.34351	4.7	27.871	2	2	8.67094	204.069	98	5.43998	126.5	88.5	1	0	0	2926	8.01644
4066	1	43	0	1	98.3	1.711	171.1	33.5779	106	0	44	42	65	45.7	1.1818	247	6.38742	158	1.78382	5.2	33.336	1	1	8.98457	301.683	101	5.60651	132	82	1	0	0	1135	3.10959
4070	0	39	1	0	56.7	1.655	165.5	20.7008	70	0	7	13	9	57.8	1.49471	150	3.879	34	0.38386	5.6	37.708	1	1	7.42833	153.772	99	5.49549	126.5	78.5	1	0	0	3299	9.03836
4073	0	47	0	0	49	1.542	154.2	20.6076	73.6	1	14	18	13	64	1.65504	243	6.28398	103	1.16287	5	31.15	1	1	8.45244	174.184	91	5.05141	126	71	1	0	0	2318	6.35068
4074	1	53	310	0	65.7	1.702	170.2	22.6802	77.8	0	18	12	46		NA	225	5.8185	144	1.62576	5.4	35.522	4	3	8.86163	200.983	98	5.43998	130.5	81.5	1	0	0	3250	8.90411
4082	1	42	12	1	75	1.662	166.2	27.1518	84	0	43	24	23	36.4	0.941304	183	4.73238	95	1.07255	5.2	33.336	1	2	8.4457	229.316	98	5.43998	137.5	88	1	0	1	682	1.86849
4083	1	49	141	1	81	1.801	180.1	24.9722	93	0	29	22	26	44.3	1.1456	241	6.23226	101	1.14029	5.5	36.615	3	2	8.52714	212.942	100	5.551	123.5	78.5	1	0	0	3071	8.4137
4084	1	42	84	0	56.5	1.627	162.7	21.3439	73.2	0	20	14	20	73.3	1.89554	256	6.62016	92	1.03868	4.8	28.964	2	1	8.38252	178.915	95	5.27345	138	86	1	0	0	4375	11.9863
4089	1	48	60	0	62.5	1.602	160.2	24.3531	80	0	33	21	21	50.1	1.29559	232	5.99952	78	0.88062	5	31.15	1	1	8.19616	199.602	93	5.16243	134.5	86.5	1	0	0	1859	5.09315
4092	1	50	154	0	57.7	1.722	172.2	19.4585	70	1	33	35	25	50.5	1.30593	172	4.44792	51	0.57579	4.8	28.964	3	1	7.71602	150.142	88	4.88488	127.5	82	1	0	0	2669	7.31233
4094	1	38	1	1	94.4	1.697	169.7	32.78	102	0	38	29	17	48	1.24128	153	3.95658	144	1.62576	5.1	32.243	1	2	8.70748	285.431	84	4.66284	127	81.5	1	0	0	1457	3.99178
4098	1	43	0	1	77.9	1.814	181.4	23.6735	84	0	40	20	20	32.8	0.848208	151	3.90486	123	1.38867	5	31.15	1	1	8.704	206.054	98	5.43998	120.5	79.5	1	0	0	3439	9.42192
4100	1	54	54	0	84.2	1.815	181.5	25.5599	92.8	0	19	19	21	52.5	1.35765	239	6.18054	118	1.33222	5.4	35.522	1	1	8.70251	222.435	102	5.66202	124	80.5	1	0	0	4341	11.8932
4101	1	41	308	0	74.2	1.87	187	21.2188	82.5	0	18	18	20	37	0.95682	200	5.172	89	1.00481	5.1	32.243	4	3	8.43988	179.084	104	5.77304	127.5	80.5	1	0	0	4538	12.4329
4107	1	45	413	0	67.7	1.668	166.8	24.3331	83.5	0	12	16	23	58.4	1.51022	207	5.35302	24	0.27096	5	31.15	4	2	6.98472	169.959	90	4.9959	130.5	84	1	0	0	3304	9.05205
4108	1	40	1	0	57	1.659	165.9	20.7101	74.2	0	17	12	9	45.8	1.18439	196	5.06856	58	0.65482	5	31.15	1	3	7.87816	163.157	91	5.05141	119.5	81.5	1	0	0	4161	11.4
4109	1	55	0	0	65.6	1.651	165.1	24.0663	85.3	0	30	23	16	40.1	1.03699	218	5.63748	71	0.80159	5.2	33.336	1	3	8.09132	194.728	92	5.10692	126.5	85	1	0	0	1561	4.27671
4131	1	45	92	0	71	1.719	171.9	24.0274	85.5	0	11	16	16	44.6	1.15336	190	4.9134	95	1.07255	5.1	32.243	2	2	8.34937	200.613	89	4.94039	131	81	1	0	0	3968	10.8712
4155	1	43	90	1	83	1.712	171.2	28.3185	87	0	47	30	122	49.2	1.27231	235	6.0771	138	1.55802	5.1	32.243	2	2	8.84923	250.597	101	5.60651	127	76.5	1	0	0	4311	11.811
4168	0	41	0	0	64.3	1.517	151.7	27.9409	82	0	12	10	11	44.5	1.15077	188	4.86168	96	1.08384	5.5	36.615	1	1	8.35984	233.581	89	4.94039	129	79.5	1	0	1	3626	9.93425
4169	1	43	154	0	58.2	1.559	155.9	23.9459	79.6	0	25	26	36	65.2	1.68607	222	5.74092	81	0.91449	5.2	33.336	3	2	8.38343	200.749	108	5.99508	128	81	1	0	0	4563	12.5014
4174	1	41	84	1	68.5	1.647	164.7	25.2524	87.3	0	25	24	22	41.3	1.06802	157	4.06002	85	0.95965	5.1	32.243	2	2	8.38423	211.722	103	5.71753	123.5	81	1	0	0	4473	12.2548
4181	1	44	90	0	64.8	1.763	176.3	20.8483	78.5	0	15	13	11	58.1	1.50247	281	7.26666	56	0.63224	5.1	32.243	2	1	7.93737	165.481	100	5.551	138	87	1	0	0	1702	4.66301
4189	0	36	0	0	63.6	1.639	163.9	23.6755	80	0	16	15	14	63	1.62918	162	4.18932	56	0.63224	5.1	32.243	1	1	7.8648	186.203	93	5.16243	123.5	82.5	1	0	0	429	1.17534
4192	1	29	1	0	74.6	1.711	171.1	25.4823	86.8	1	18	14	16	47.3	1.22318	170	4.3962	46	0.51934	4.9	30.057	1	2	7.69984	196.21	96	5.32896	130.5	80.5	1	0	0	1827	5.00548
4198	1	61	36	0	57.3	1.708	170.8	19.6417	72.5	0	12	18	12	30.7	0.793902	160	4.1376	63	0.71127	5.35	34.9755	1	3	7.89264	155.025	85	4.71835	125.5	87	1	0	0	2583	7.07671
4219	1	34	10.2667	0	67.1	1.738	173.8	22.2138	77.7	1	15	10	10	52.2	1.34989	183	4.73238	74	0.83546	4.8	28.964	1	1	8.14352	180.899	93	5.16243	125	66	1	0	0	4374	11.9836
4221	1	38	0	0	68.9	1.725	172.5	23.1548	84.4	0	18	15	10	48.6	1.2568	185	4.7841	52	0.58708	5.4	35.522	1	2	7.7907	180.392	93	5.16243	129	80	1	0	0	4018	11.0082
4242	0	57	20.04	0	53.5	1.547	154.7	22.3549	73.5	1	19	23	11	55.9	1.44557	172	4.44792	205	2.31445	4.636	27.1715	1	3	9.07251	202.815	85	4.71835	122.5	79	1	0	0	306	0.838356
4246	1	57	0	0	69.9	1.752	175.2	22.7724	78	1	6	16	11	41.7	1.07836	188	4.86168	56	0.63224	5.5	36.615	1	2	7.93737	180.753	100	5.551	132	87.5	1	0	0	883	2.41918
4248	1	53	0	0	66.2	1.681	168.1	23.4273	85	0	29	24	15	42.9	1.10939	222	5.74092	159	1.79511	4.8	28.964	1	1	8.92963	209.197	95	5.27345	132	84.5	1	0	0	2504	6.86027
4249	1	52	36	1	75.5	1.772	177.2	24.0447	87.7	0	20	16	17	43.4	1.12232	223	5.76678	120	1.3548	5.2	33.336	1	1	8.69951	209.177	100	5.551	127	83.5	1	0	1	2904	7.95616
4252	1	40	154	1	72.7	1.714	171.4	24.7464	86	0	17	9	12	32.4	0.837864	140	3.6204	117	1.32093	5	31.15	3	3	8.61232	213.124	94	5.21794	121.5	77.5	1	0	0	4317	11.8274
4257	0	59	0	1	61.1	1.506	150.6	26.9396	80.5	0	19	16	19	68.2	1.76365	223	5.76678	107	1.20803	5.5	36.615	1	1	8.64312	232.842	106	5.88406	139.5	83.5	1	0	0	770	2.10959
4263	1	42	0	0	63.8	1.627	162.7	24.1016	78.7	1	13	15	9	54.6	1.41196	167	4.31862	60	0.6774	4.9	30.057	1	2	7.99632	192.724	99	5.49549	122	70.5	1	0	0	4312	11.8137
4265	0	46	0	0	49.7	1.525	152.5	21.3706	77	0	10	20	10	62.7	1.62142	219	5.66334	36	0.40644	5.5	36.615	1	1	7.44425	159.088	95	5.27345	122	71	1	0	0	3704	10.1479
4269	0	43	0	0	48.7	1.605	160.5	18.9051	61.3	0	15	16	9	66.1	1.70935	202	5.22372	49	0.55321	4.6	26.778	1	1	7.68731	145.329	89	4.94039	127	77.5	1	0	0	4415	12.0959
4270	1	44	245	1	73.8	1.737	173.7	24.46	88	0	36	22	81	58.7	1.51798	212	5.48232	174	1.96446	4.9	30.057	3	3	9.10064	222.602	103	5.71753	137.5	87	1	0	0	4358	11.9397
4290	1	41	66	1	69.1	1.716	171.6	23.4662	86.5	0	39	21	40	39.9	1.03181	171	4.42206	140	1.5806	4.7	27.871	1	3	8.85367	207.762	100	5.551	139.5	82.5	1	0	0	4702	12.8822
4297	1	44	36	0	66	1.778	177.8	20.8776	74	0	18	12	12	43	1.11198	177	4.57722	65	0.73385	4.7	27.871	1	1	8.05595	168.189	97	5.38447	122	76.5	1	0	0	4347	11.9096
4299	1	52	252	1	76.4	1.718	171.8	25.8849	88.4	0	72	36	34	44.9	1.16111	187	4.83582	45	0.50805	5.4	35.522	3	2	7.6353	197.639	92	5.10692	121.5	82	1	0	0	4361	11.9479
4302	1	47	206.5	0	84.3	1.664	166.4	30.4453	93	0	30	29	33	43	1.11198	276	7.13736	173	1.95317	5.5	36.615	3	2	9.07526	276.3	101	5.60651	120.5	76	1	0	0	366	1.00274
4304	1	47	90	1	70.2	1.707	170.7	24.0918	87.7	0	32	19	24	45.4	1.17404	252	6.51672	99	1.11771	4.8	28.964	2	2	8.40178	202.414	90	4.9959	121	84	1	0	0	1818	4.98082
4329	0	44	1	0	62.8	1.557	155.7	25.9049	80	0	14	11	12	48.6	1.2568	172	4.44792	47	0.53063	4.7	27.871	1	1	7.65681	198.349	90	4.9959	127.5	78	1	0	0	4018	11.0082
4336	1	50	60	1	75.9	1.715	171.5	25.8056	86	0	44	33	49	44.7	1.15594	248	6.41328	192	2.16768	5.1	32.243	1	3	9.15947	236.365	99	5.49549	123.5	81.5	1	0	0	3349	9.17534
4337	1	66	371	0	58.2	1.564	156.4	23.793	76.4	0	13	17	54	60.8	1.57229	202	5.22372	49	0.55321	6.1	43.173	4	3	7.89002	187.727	109	6.05059	138.5	81	1	0	0	3453	9.46027
4340	1	46	126	0	66.5	1.697	169.7	23.0918	79.5	0	13	10	11	38	0.98268	185	4.7841	51	0.57579	5.1	32.243	2	3	7.84385	181.129	100	5.551	134	88	1	0	0	4141	11.3452
4341	1	44	0	1	74.3	1.666	166.6	26.7694	88.5	0	110	51	33	33.3	0.861138	240	6.2064	205	2.31445	5.9	40.987	1	3	9.22498	246.947	99	5.49549	136.5	84.5	1	0	0	1051	2.87945
4345	1	47	54	0	77	1.688	168.8	27.0238	85	0	15	20	19	35	0.9051	157	4.06002	78	0.88062	5.4	35.522	1	3	8.23827	222.629	97	5.38447	122.5	70	1	0	1	379	1.03836
4357	0	36	0	0	46.1	1.57	157	18.7026	60.5	0	10	10	14	83	2.14638	160	4.1376	62	0.69998	5.2	33.336	1	1	8.01895	149.975	98	5.43998	126	83.5	1	0	0	725	1.9863
4359	1	45	206.5	0	75.7	1.704	170.4	26.0709	84.5	0	27	16	30	49.9	1.29041	192	4.96512	75	0.84675	4.6	26.778	3	2	8.23946	214.811	101	5.60651	136	84	1	0	0	3577	9.8
4360	0	49	0	0	51.1	1.603	160.3	19.8863	66	0	21	21	15	73.9	1.91105	190	4.9134	47	0.53063	5.4	35.522	1	3	7.57584	150.655	83	4.60733	122	78	1	0	0	2626	7.19452
4362	1	43	0	0	47.8	1.64	164	17.7722	62.3	0	15	14	11	53.8	1.39127	207	5.35302	71	0.80159	5.1	32.243	1	1	7.96398	141.537	81	4.49631	122	74	1	0	1	4678	12.8164
4366	1	34	233.8	0	70	1.673	167.3	25.0096	79	0	14	20	14	77	1.99122	207	5.35302	95	1.07255	4.8	28.964	3	2	8.40402	210.181	94	5.21794	137	84	1	0	0	1091	2.98904
4371	1	38	54	0	79.6	1.746	174.6	26.1111	95.4	0	22	15	22	46.3	1.19732	236	6.10296	138	1.55802	4.9	30.057	1	3	8.66492	226.25	84	4.66284	124	72	1	0	0	4352	11.9233
4377	1	64	110	0	54.5	1.703	170.3	18.7917	77.2	0	26	28	19	65.6	1.69642	200	5.172	77	0.86933	5.1	32.243	2	1	8.22537	154.569	97	5.38447	126.5	85	1	0	0	2883	7.89863
4380	1	40	90	0	81.4	1.768	176.8	26.0411	90.5	0	20	22	14	29.2	0.755112	161	4.16346	228	2.57412	5.35	34.9755	2	3	9.36117	243.776	102	5.66202	124	79.5	1	0	0	3695	10.1233
4381	1	41	238	0	63.8	1.723	172.3	21.4907	75.5	0	13	13	17	41	1.06026	226	5.84436	96	1.08384	5.35	34.9755	3	3	8.54403	183.617	107	5.93957	123	74	1	0	0	3650	10
4385	1	40	66	1	78.4	1.701	170.1	27.0961	89	1	23	23	22	64.7	1.67314	183	4.73238	208	2.34832	5.248	33.8606	1	3	9.22936	250.08	98	5.43998	136	85	1	0	0	3612	9.89589
4386	1	38	18	0	70.6	1.726	172.6	23.6986	82	0	19	10	13	41.8	1.08095	230	5.9478	110	1.2419	4.4	24.592	1	1	8.57168	203.137	96	5.32896	127	80.5	1	0	0	4367	11.9644
4387	1	46	22	1	69.1	1.581	158.1	27.6449	89	0	29	15	17	58.6	1.5154	244	6.30984	61	0.68869	5.2	33.336	1	1	8.08117	223.403	106	5.88406	123.5	79	1	0	0	3654	10.011
4388	1	50	0	0	65.4	1.674	167.4	23.3382	77.5	0	15	9	12	55.3	1.43006	152	3.93072	40	0.4516	5.35	34.9755	1	3	7.50659	175.19	91	5.05141	127	79	1	0	1	3641	9.97534
4391	1	57	60	1	68.6	1.704	170.4	23.6257	86.6	1	22	17	25	35.9	0.928374	202	5.22372	108	1.21932	4.9	30.057	1	1	8.63337	203.97	104	5.77304	121	77	1	0	0	4059	11.1205
4392	1	40	0	0	72.5	1.672	167.2	25.9338	93	0	25	24	42	41.1	1.06285	235	6.0771	69	0.77901	4.84	29.4012	1	1	8.15608	211.518	101	5.60651	123	78.5	1	0	0	1813	4.96712
4393	1	40	308	0	66	1.699	169.9	22.8643	83.5	0	23	24	33	61.3	1.58522	188	4.86168	68	0.76772	5.35	34.9755	4	3	8.14148	186.149	101	5.60651	125	80	1	0	0	3620	9.91781
4401	1	41	0	1	67.6	1.703	170.3	23.3087	80	0	21	18	14	56.4	1.4585	213	5.50818	63	0.71127	5.146	32.7458	1	2	8.14134	189.764	109	6.05059	125.5	76.5	1	0	1	3644	9.98356
4407	1	53	110	0	71.3	1.773	177.3	22.6815	83	1	10	14	19	32.3	0.835278	169	4.37034	107	1.20803	5	31.15	2	3	8.56465	194.259	98	5.43998	118.5	82.5	1	0	0	4396	12.0438
4408	1	40	1	0	63.8	1.659	165.9	23.1808	77.3	0	22	16	15	44.3	1.1456	201	5.19786	52	0.58708	5.146	32.7458	1	3	7.7907	180.594	93	5.16243	126.5	81.5	1	0	0	3657	10.0192
4410	1	63	315	0	58.1	1.699	169.9	20.1275	78	0	29	33	46	51.8	1.33955	227	5.87022	247	2.78863	4.9	30.057	4	2	9.30488	187.284	89	4.94039	123	78	1	0	0	387	1.06027
4414	1	46	90	0	75.7	1.749	174.9	24.7466	88	0	25	19	40	30.4	0.786144	207	5.35302	268	3.02572	4.8	28.964	2	1	9.48281	234.668	98	5.43998	136.5	88	1	0	0	4403	12.063
4415	1	50	262.5	0	66.3	1.74	174	21.8985	82	0	15	24	22	64	1.65504	193	4.99098	40	0.4516	5.4	35.522	3	3	7.52833	164.859	93	5.16243	125.5	80	1	0	0	1853	5.07671
4421	1	40	168	0	58.3	1.662	166.2	21.106	72	0	26	19	33	54.1	1.39903	224	5.79264	79	0.89191	4.636	27.1715	3	3	8.2089	173.257	93	5.16243	132	81.5	1	0	0	3657	10.0192
4422	1	40	1	1	73.8	1.66	166	26.7818	85	0	36	21	22	40.7	1.0525	205	5.3013	216	2.43864	5.146	32.7458	1	3	9.22543	247.074	94	5.21794	135.5	86.5	1	0	0	3598	9.85753
4424	1	40	0	1	86.8	1.723	172.3	29.2381	92.3	0	25	17	26	40	1.0344	200	5.172	142	1.60318	5.554	37.2052	1	3	8.81656	257.779	95	5.27345	138.5	87.5	1	0	0	1466	4.01644
4425	1	43	12	0	53.5	1.694	169.4	18.6435	67.5	0	22	18	13	71.6	1.85158	234	6.05124	62	0.69998	5.5	36.615	1	2	8.04911	150.063	101	5.60651	125.5	78	1	0	0	4389	12.0247
4429	1	39	126	0	57.5	1.661	166.1	20.8415	72	1	26	18	24	62.2	1.60849	195	5.0427	176	1.98704	4.6	26.778	2	3	9.0623	188.872	98	5.43998	133.5	81	1	0	0	4424	12.1205
4434	1	34	126	0	67.3	1.702	170.2	23.2325	81	1	15	11	14	39.6	1.02406	211	5.45646	145	1.63705	4.9	30.057	2	3	8.79445	204.317	91	5.05141	126	78.5	1	0	0	4034	11.0521
4435	0	36	0	0	59.4	1.606	160.6	23.0301	73	0	9	13	7	78.2	2.02225	211	5.45646	31	0.34999	4.9	30.057	1	1	7.17166	165.164	84	4.66284	126	75.5	1	0	0	4445	12.1781
4442	0	37	10.6167	0	50.6	1.512	151.2	22.1333	68.5	0	13	19	17	73.5	1.90071	235	6.0771	83	0.93707	4.8	28.964	1	1	8.32081	184.167	99	5.49549	128.5	78	1	0	0	1488	4.07671
4446	1	37	22	1	70.5	1.702	170.2	24.3372	85.7	0	20	19	21	34.7	0.897342	184	4.75824	152	1.71608	4.4	24.592	1	1	8.81937	214.638	89	4.94039	114	80	1	0	0	4306	11.7973
4455	1	31	22	0	61.3	1.648	164.8	22.5708	76.5	0	18	8	8	57.2	1.47919	154	3.98244	68	0.76772	4.8	28.964	1	3	8.0037	180.649	88	4.88488	120	75	1	0	1	4452	12.1973
4456	1	43	108	0	65.8	1.741	174.1	21.7084	70.5	0	21	15	28	82.6	2.13604	188	4.86168	38	0.42902	4.6	26.778	2	1	7.52941	163.452	98	5.43998	126.5	77.5	1	0	0	4385	12.0137
4464	1	50	126	0	75.9	1.623	162.3	28.8141	93	0	28	17	45	34.6	0.894756	173	4.47378	55	0.62095	5.1	32.243	2	3	7.83597	225.786	92	5.10692	123	81	1	0	0	1792	4.90959
4466	1	55	175	0	65.2	1.655	165.5	23.8041	79.2	1	22	23	16	40.1	1.03699	234	6.05124	149	1.68221	5.554	37.2052	3	2	8.91597	212.237	100	5.551	122	81	1	0	0	2510	6.87671
4469	1	40	0	1	76.5	1.697	169.7	26.5643	89.5	0	33	19	23	30.4	0.786144	166	4.29276	105	1.18545	5.248	33.8606	1	3	8.6052	228.591	104	5.77304	139	87.5	1	0	0	2919	7.99726
4472	1	54	0	0	54.8	1.571	157.1	22.2038	82	0	15	15	15	53.5	1.38351	237	6.12882	89	1.00481	4.9	30.057	1	3	8.30635	184.433	91	5.05141	122	76	1	0	0	1833	5.02192
4473	1	61	0	1	73.5	1.736	173.6	24.3887	87	0	69	39	28	38	0.98268	200	5.172	100	1.129	5.5	36.615	1	1	8.47637	206.727	96	5.32896	127	70	1	0	0	3292	9.01918
4476	1	52	90	0	71.3	1.691	169.1	24.9346	89	0	25	18	18	74.8	1.93433	223	5.76678	52	0.58708	5.4	35.522	2	2	7.88307	196.561	102	5.66202	136	84	1	0	0	4401	12.0575
4486	1	39	308	0	80.9	1.723	172.3	27.2507	97.3	0	19	18	27	58.1	1.50247	224	5.79264	149	1.68221	5.2	33.336	4	3	8.86468	241.569	95	5.27345	124	78.5	1	0	0	3187	8.73151
4495	0	52	1	0	61.9	1.62	162	23.5863	69	0	16	14	6	69.5	1.79727	174	4.49964	64	0.72256	4.8	28.964	1	1	7.93164	187.078	87	4.82937	127.5	79.5	1	0	0	4416	12.0986
4498	1	51	22	0	74.8	1.716	171.6	25.4019	83.3	0	20	13	19	49.2	1.27231	213	5.50818	97	1.09513	5.2	33.336	1	1	8.55439	217.298	107	5.93957	120.5	77	1	0	0	4365	11.9589
4504	1	51	1	1	87	1.865	186.5	25.0128	93.8	0	42	28	45	47.1	1.21801	207	5.35302	169	1.90801	5.6	37.708	1	1	9.02172	225.658	98	5.43998	134	76.5	1	0	0	4388	12.0219
4507	1	39	0	0	71.7	1.755	175.5	23.279	81.5	0	19	18	14	41.3	1.06802	197	5.09442	169	1.90801	4.8	28.964	1	1	8.99063	209.293	95	5.27345	126.5	81	1	0	0	4029	11.0384
4511	1	46	276	0	74.9	1.739	173.9	24.7675	86.5	0	17	13	13	31.4	0.812004	160	4.1376	62	0.69998	5.1	32.243	3	1	8.02911	198.861	99	5.49549	123.5	84.5	1	0	0	3972	10.8822
4516	1	40	0	0	77.9	1.772	177.2	24.809	85	0	14	17	19	38.7	1.00078	196	5.06856	87	0.98223	5.6	37.708	1	2	8.28362	205.509	91	5.05141	121.5	81	1	0	0	3249	8.90137
4517	0	40	1	0	52.2	1.474	147.4	24.0257	80	0	8	16	10	81.2	2.09983	199	5.14614	40	0.4516	5.1	32.243	1	1	7.50659	180.351	91	5.05141	130.5	74.5	1	0	0	1763	4.83014
4526	0	54	0	0	75.2	1.618	161.8	28.7251	79.6	0	20	11	28	51.1	1.32145	269	6.95634	126	1.42254	5.5	36.615	1	1	8.63177	247.948	89	4.94039	124	79.5	1	0	0	1007	2.7589
4531	1	44	57	0	85.5	1.699	169.9	29.6196	90.5	0	21	10	19	53.2	1.37575	205	5.3013	114	1.28706	4.6	26.778	1	2	8.59693	254.638	95	5.27345	138.5	85.5	1	0	0	4557	12.4849
4545	0	47	1	0	41.6	1.483	148.3	18.9152	57.5	0	11	15	10	81.4	2.105	175	4.5255	85	0.95965	4.3	23.499	1	1	8.08024	152.839	76	4.21876	120	70	1	0	0	4446	12.1808
4549	1	48	245	0	59.2	1.673	167.3	21.1509	75.5	0	10	11	18	40.7	1.0525	214	5.53404	70	0.7903	5.1	32.243	3	3	8.13006	171.958	97	5.38447	122	80.5	1	0	0	703	1.92603
4556	1	62	375	0	64.4	1.591	159.1	25.4417	86.8	0	16	20	28	50.1	1.29559	189	4.88754	48	0.54192	5.2	33.336	4	2	7.71065	196.172	93	5.16243	137	85.5	1	0	0	1817	4.97808
4559	0	49	0	0	64.2	1.569	156.9	26.0789	79.8	1	16	15	16	75.2	1.94467	245	6.3357	55	0.62095	5.4	35.522	1	1	7.93916	207.044	102	5.66202	123	72.5	1	0	0	4386	12.0164
4564	0	50	0	0	62.2	1.584	158.4	24.7902	80.5	0	12	14	17	62.5	1.61625	165	4.2669	53	0.59837	5.6	37.708	1	1	7.79893	193.337	92	5.10692	122	73	1	0	0	4173	11.4329
4568	0	48	12	0	64.9	1.612	161.2	24.9755	85.5	1	7	11	6	59.7	1.54384	255	6.5943	87	0.98223	5.5	36.615	1	1	8.31606	207.698	94	5.21794	134.5	79.5	1	0	0	1737	4.7589
4574	0	50	84	0	55.3	1.574	157.4	22.3211	74.9	0	34	21	38	40.3	1.04216	191	4.93926	92	1.03868	4.6	26.778	2	1	8.27129	184.624	85	4.71835	130.5	84.5	1	0	0	4039	11.0658
4579	1	49	110	0	59.5	1.703	170.3	20.5158	76.5	0	20	17	11	69.5	1.79727	213	5.50818	63	0.71127	5.4	35.522	2	2	8.08472	165.864	103	5.71753	121.5	80.5	1	0	0	4344	11.9014
4580	1	50	1	0	83.3	1.728	172.8	27.897	95.5	1	17	18	12	52.8	1.36541	210	5.4306	41	0.46289	4.8	28.964	1	2	7.54221	210.405	92	5.10692	138	82.5	1	0	0	4475	12.2603
4587	0	46	0	0	61.9	1.586	158.6	24.6085	77	0	9	8	9	51.6	1.33438	221	5.71506	96	1.08384	4.8	28.964	1	1	8.45617	208.093	98	5.43998	123	80	1	0	0	4438	12.1589
4588	1	42	1	1	82.2	1.785	178.5	25.7986	88.3	0	31	16	20	45.6	1.17922	197	5.09442	286	3.22894	4.9	30.057	1	1	9.53756	246.055	97	5.38447	120	75	1	0	0	4372	11.9781
4594	1	42	1	1	71.9	1.723	172.3	24.2191	82.4	0	18	16	14	51.2	1.32403	235	6.0771	83	0.93707	4.8	28.964	1	1	8.29004	200.778	96	5.32896	119.5	84.5	1	0	0	1467	4.01918
4596	1	60	44	0	57.4	1.64	164	21.3415	76.3	0	24	18	18	41.3	1.06802	234	6.05124	63	0.71127	5.4	35.522	1	3	8.09438	172.746	104	5.77304	120	79	1	0	0	4642	12.7178
4603	1	56	90	0	65.2	1.601	160.1	25.4369	86.5	0	20	21	14	40.1	1.03699	186	4.80996	121	1.36609	5.4	35.522	2	1	8.67735	220.725	97	5.38447	132	80	1	0	0	1819	4.98356
4606	1	56	0	0	59.9	1.624	162.4	22.712	77.4	0	30	20	21	40.5	1.04733	186	4.80996	71	0.80159	5.5	36.615	1	2	8.14424	184.972	97	5.38447	129	81	1	0	0	2012	5.51233
4619	0	39	0	1	65.3	1.624	162.4	24.7595	79	0	14	10	22	53.6	1.3861	170	4.3962	107	1.20803	5.6	37.708	1	1	8.42233	208.532	85	4.71835	139	85.5	1	0	0	4193	11.4877
4623	1	54	154	0	64	1.649	164.9	23.5363	82.4	0	13	14	13	74.6	1.92916	229	5.92194	87	0.98223	5.1	32.243	3	2	8.44559	198.778	107	5.93957	131.5	81.5	1	0	0	728	1.99452
4624	1	59	12	0	60.5	1.704	170.4	20.8361	79	0	20	19	24	44.4	1.14818	230	5.9478	101	1.14029	5	31.15	1	1	8.43283	175.707	91	5.05141	128	76.5	1	0	0	734	2.01096
4626	1	32	168	0	85.8	1.846	184.6	25.1782	92.5	0	25	18	17	44.8	1.15853	221	5.71506	88	0.99352	4.6	26.778	3	3	8.32748	209.671	94	5.21794	127	79	1	0	0	357	0.978082
4628	1	52	154	0	53	1.58	158	21.2306	72.7	1	17	17	30	72.9	1.88519	225	5.8185	67	0.75643	5.6	37.708	3	1	8.10667	172.109	99	5.49549	122.5	72	1	0	0	3309	9.06575
4636	1	56	154	1	63.5	1.695	169.5	22.1021	87.7	0	28	21	33	46.7	1.20766	172	4.44792	315	3.55635	4.9	30.057	3	2	9.64439	213.162	98	5.43998	124.5	83	1	0	0	365	1
4641	1	62	84	0	63.9	1.697	169.7	22.189	81	0	16	14	17	47.7	1.23352	183	4.73238	72	0.81288	5.6	37.708	2	1	8.09438	179.606	91	5.05141	131.5	85.5	1	0	0	365	1
4643	0	47	0	1	58.7	1.627	162.7	22.175	74.8	0	12	14	12	67.3	1.74038	216	5.58576	103	1.16287	4.4	24.592	1	1	8.49546	188.387	95	5.27345	135.5	80	1	0	0	3988	10.926
4659	1	52	24	0	60.3	1.668	166.8	21.6733	82.4	0	5	15	13	52.6	1.36024	180	4.6548	178	2.00962	5.5	36.615	1	3	9.02124	195.52	93	5.16243	123.5	86	1	0	0	2555	7
4661	1	49	120	0	68.6	1.631	163.1	25.7879	87	0	24	17	24	44.3	1.1456	200	5.172	113	1.27577	5	31.15	2	2	8.60895	222.007	97	5.38447	121.5	77.5	1	0	0	728	1.99452
4662	1	41	252	0	82.3	1.824	182.4	24.7372	97.9	0	24	15	26	41.3	1.06802	130	3.3618	75	0.84675	5.2	33.336	3	3	8.16764	202.044	94	5.21794	128	85	1	0	0	4437	12.1562
4673	1	60	1	1	69.3	1.655	165.5	25.301	88	0	27	22	18	44.7	1.15594	205	5.3013	105	1.18545	5.2	33.336	1	1	8.52516	215.695	96	5.32896	134.5	87	1	0	0	2748	7.52877
4679	1	38	252	0	71.1	1.69	169	24.8941	88	0	28	22	25	53.4	1.38092	159	4.11174	71	0.80159	5	31.15	3	2	8.12341	202.225	95	5.27345	135.5	87.5	1	0	0	4410	12.0822
4684	0	47	1	0	47.4	1.545	154.5	19.8574	65.5	0	11	15	14	55.8	1.44299	216	5.58576	71	0.80159	5.1	32.243	1	1	8.1747	162.328	100	5.551	113	80	1	0	0	4286	11.7425
4685	1	42	1	1	69	1.758	175.8	22.326	79	0	20	14	14	35.9	0.928374	170	4.3962	161	1.81769	4.6	26.778	1	3	8.87689	198.186	89	4.94039	120.5	75.5	1	0	0	4481	12.2767
4689	1	50	132	1	77.8	1.69	169	27.2399	86	0	35	23	18	46.9	1.21283	222	5.74092	121	1.36609	5.1	32.243	2	2	8.76608	238.788	106	5.88406	128.5	85	1	0	0	3234	8.86027
4699	1	42	110	1	81.2	1.712	171.2	27.7044	93.3	0	52	21	98	26.9	0.695634	242	6.25812	240	2.7096	5.4	35.522	2	3	9.43188	261.305	104	5.77304	124.5	77	1	0	0	4384	12.011
4704	0	47	245	0	49.2	1.541	154.1	20.7186	64.8	0	10	11	16	85.8	2.21879	201	5.19786	40	0.4516	4.6	26.778	3	1	7.49554	155.297	90	4.9959	120.5	75.5	1	0	0	198	0.542466
4713	1	39	1	1	84.2	1.773	177.3	26.7852	94.7	0	75	36	41	53.4	1.38092	215	5.5599	369	4.16601	5.2	33.336	1	3	9.82282	263.106	100	5.551	132.5	84	1	0	0	1848	5.06301
4717	1	43	33	0	68.7	1.652	165.2	25.1731	81.5	1	18	12	29	50.2	1.29817	211	5.45646	102	1.15158	4.9	30.057	1	2	8.46443	213.076	93	5.16243	128.5	74.5	1	0	0	350	0.958904
4718	1	43	126	1	64	1.631	163.1	24.0587	81.4	0	17	10	16	64.6	1.67056	258	6.67188	121	1.36609	5.1	32.243	2	3	8.68761	209.013	98	5.43998	126	83	1	0	0	4444	12.1753
4738	0	40	0	0	50	1.53	153	21.3593	70.5	0	9	10	12	44.8	1.15853	193	4.99098	120	1.3548	4.6	26.778	1	1	8.65869	184.944	96	5.32896	126	81	1	0	0	2524	6.91507
4746	0	38	0	0	43.8	1.545	154.5	18.3492	67.5	0	16	13	8	53.2	1.37575	182	4.70652	17	0.19193	5.2	33.336	1	1	6.71478	123.211	97	5.38447	127	74	1	0	0	4396	12.0438
4749	1	40	84	0	67.2	1.748	174.8	21.9931	80.6	0	18	14	20	59.2	1.53091	209	5.40474	74	0.83546	5.1	32.243	2	2	8.23589	181.133	102	5.66202	126.5	78	1	0	0	4619	12.6548
4750	0	53	1	0	55.1	1.515	151.5	24.0064	75.5	0	25	22	14	71.3	1.84382	278	7.18908	83	0.93707	5.4	35.522	1	1	8.2255	197.464	90	4.9959	120.5	77.5	1	0	0	2909	7.96986
4766	1	64	1	0	66.3	1.77	177	21.1625	74	1	21	24	10	45.3	1.17146	169	4.37034	75	0.84675	5.5	36.615	1	2	8.18869	173.293	96	5.32896	121	77	1	0	0	3838	10.5151
4768	1	39	0	0	66.6	1.728	172.8	22.3042	77	0	26	25	18	43	1.11198	233	6.02538	76	0.85804	4.9	30.057	1	3	8.14845	181.745	91	5.05141	122	72	1	0	0	1099	3.01096
4770	0	49	120	0	46.3	1.595	159.5	18.1995	70	0	12	19	18	95.2	2.46187	200	5.172	34	0.38386	5.1	32.243	2	1	7.26403	132.202	84	4.66284	132	79	1	0	0	2177	5.96438
4779	1	59	0	0	49	1.624	162.4	18.5791	67.6	0	16	21	67	84.1	2.17483	219	5.66334	65	0.73385	5.4	35.522	1	3	7.9921	148.486	91	5.05141	130	81	1	0	0	4484	12.2849
4780	0	67	0	0	50.1	1.49	149	22.5666	73.2	0	14	22	8	47.9	1.23869	220	5.6892	92	1.03868	5.7	38.801	1	1	8.47303	191.207	104	5.77304	110	82	1	0	0	718	1.96712
4788	1	44	57	1	82.2	1.752	175.2	26.7796	94.5	0	65	35	160	41.8	1.08095	287	7.42182	431	4.86599	5	31.15	1	1	9.8503	263.787	88	4.88488	121	71.5	1	0	0	4477	12.2658
4791	1	53	60	0	75.1	1.69	169	26.2946	87	1	17	15	42	47.4	1.22576	264	6.82704	144	1.62576	5.2	33.336	1	1	8.88184	233.544	100	5.551	128.5	78	1	0	0	2414	6.6137
4812	1	39	0	1	75.9	1.65	165	27.8788	89.4	0	48	25	19	33.9	0.876654	200	5.172	312	3.52248	5.2	33.336	1	2	9.63482	268.607	98	5.43998	120.5	71.5	1	0	0	4224	11.5726
4819	1	53	252	0	75.9	1.715	171.5	25.8056	91.2	0	17	16	25	55.3	1.43006	237	6.12882	88	0.99352	4.9	30.057	3	2	8.47554	218.716	109	6.05059	123.5	78	1	0	0	1812	4.96438
4820	1	44	0	0	69	1.737	173.7	22.8691	85	0	20	17	23	34.9	0.902514	207	5.35302	170	1.9193	5.452	36.0904	1	1	9.05777	207.143	101	5.60651	126.5	85.5	1	0	0	1884	5.16164
4825	0	56	0	0	52.3	1.557	155.7	21.5737	78	0	53	45	39	56.3	1.45592	186	4.80996	82	0.92578	6.4	46.452	1	1	8.26745	178.359	95	5.27345	125	70.5	1	0	0	362	0.991781
4826	0	40	12	1	71	1.624	162.4	26.9207	75.4	0	17	17	13	55.6	1.43782	249	6.43914	55	0.62095	5.1	32.243	1	1	7.78009	209.446	87	4.82937	130	83	1	0	0	568	1.55616
4827	1	42	0	1	69.5	1.693	169.3	24.2477	85.3	0	55	30	31	41.2	1.06543	238	6.15468	213	2.40477	5.5	36.615	1	2	9.26326	224.613	99	5.49549	122	75	1	0	0	4356	11.9342
4834	0	48	0	0	75.4	1.572	157.2	30.5117	86.8	0	38	21	11	50.1	1.29559	229	5.92194	92	1.03868	5.5	36.615	1	1	8.3395	254.452	91	5.05141	122	72	1	0	0	2192	6.00548
4836	1	56	18	0	65	1.749	174.9	21.2488	80.6	1	17	17	18	58.4	1.51022	142	3.67212	113	1.27577	5.4	35.522	1	3	8.47689	180.124	85	4.71835	127	87.5	1	0	0	3283	8.99452
4839	1	45	2.8	1	77.2	1.686	168.6	27.1583	91.8	0	42	27	51	40.1	1.03699	232	5.99952	149	1.68221	5.2	33.336	1	2	8.83259	239.878	92	5.10692	135	82	1	0	0	4398	12.0493
4840	0	42	1	0	90.1	1.674	167.4	32.1524	91	0	13	9	9	55.5	1.43523	227	5.87022	59	0.66611	5.5	36.615	1	1	7.94874	255.571	96	5.32896	122	71	1	0	1	4420	12.1096
4843	0	48	0	1	51.5	1.498	149.8	22.95	74.3	0	61	41	12	45.9	1.18697	240	6.2064	171	1.93059	5.9	40.987	1	1	9.02323	207.084	97	5.38447	125.5	74	1	0	0	3771	10.3315
4844	1	42	0	1	84.8	1.818	181.8	25.6571	90	0	22	19	13	47.9	1.23869	263	6.80118	219	2.47251	5.5	36.615	1	1	9.37806	240.614	108	5.99508	133	81	1	0	0	3586	9.82466
4848	1	42	0	1	73.7	1.691	169.1	25.7739	89.8	0	27	11	25	29.7	0.768042	219	5.66334	148	1.67092	5.6	37.708	1	3	8.87878	228.841	97	5.38447	121	74.5	1	0	0	4399	12.0521
4851	1	54	154	0	51.7	1.711	171.1	17.66	69.5	0	11	13	13	62	1.60332	171	4.42206	25	0.28225	4.5	25.685	3	2	7.04752	124.459	92	5.10692	120	79	1	0	0	4357	11.937
4852	0	52	154	0	45.2	1.695	169.5	15.7325	64	0	26	30	55	91.3	2.36102	226	5.84436	58	0.65482	4.5	25.685	3	1	7.85593	123.594	89	4.94039	123.5	78.5	1	0	0	4357	11.937
4856	1	47	154	0	69.6	1.724	172.4	23.4172	80.5	0	19	16	18	45.2	1.16887	221	5.71506	97	1.09513	5.2	33.336	3	2	8.50654	199.199	102	5.66202	121	75.5	1	0	0	4400	12.0548
4873	1	43	367.5	0	54.7	1.599	159.9	21.3939	77.1	0	21	17	37	60.8	1.57229	228	5.89608	136	1.53544	4.3	23.499	4	3	8.78386	187.921	96	5.32896	125.5	79	1	0	0	364	0.99726
4876	1	57	126	0	62.7	1.649	164.9	23.0582	84.7	1	15	14	21	43.3	1.11974	214	5.53404	93	1.04997	5	31.15	2	3	8.25829	190.422	83	4.60733	129.5	85	1	0	0	1460	4
4877	0	45	154	0	54.9	1.57	157	22.2727	68.7	0	14	10	10	64.1	1.65763	222	5.74092	48	0.54192	4.9	30.057	3	3	7.62071	169.734	85	4.71835	127.5	79	1	0	0	1469	4.02466
4879	1	61	245	0	67.7	1.745	174.5	22.233	82.8	0	20	19	41	71.2	1.84123	202	5.22372	77	0.86933	5	31.15	3	2	8.17245	181.698	92	5.10692	127	75	1	0	0	262	0.717808
4883	1	68	0	0	62.2	1.633	163.3	23.3248	83	1	13	16	11	54	1.39644	204	5.27544	79	0.89191	5.2	33.336	1	1	8.14221	189.915	87	4.82937	124.5	82.5	1	0	0	704	1.92877
4885	1	51	120	0	64.5	1.714	171.4	21.9552	82.1	1	18	15	28	60.6	1.56712	188	4.86168	74	0.83546	5	31.15	2	2	8.11073	178.073	90	4.9959	130	80.5	1	0	0	3986	10.9205
4899	1	51	1	1	77.3	1.755	175.5	25.0972	88	0	32	11	23	24.5	0.63357	183	4.73238	269	3.03701	5.2	33.336	1	3	9.54596	239.577	104	5.77304	124	80	1	0	0	4357	11.937
4914	0	43	0	0	42	1.553	155.3	17.4143	67	0	12	15	9	87.1	2.25241	222	5.74092	93	1.04997	5.4	35.522	1	1	8.27027	144.021	84	4.66284	132.5	82	1	0	0	4377	11.9918
4928	1	47	72	0	79.5	1.702	170.2	27.444	90.8	0	21	20	30	46.7	1.20766	191	4.93926	130	1.4677	5.5	36.615	2	2	8.79936	241.49	102	5.66202	124	82	1	0	0	834	2.28493
4929	1	69	12	1	72.3	1.661	166.1	26.2059	88.5	1	19	22	14	44.4	1.14818	173	4.47378	63	0.71127	5	31.15	1	2	7.97178	208.908	92	5.10692	125	77	1	0	0	1773	4.85753
4937	1	50	2.8	0	65.5	1.681	168.1	23.1796	76.7	1	13	13	11	43.8	1.13267	216	5.58576	127	1.43383	5.2	33.336	1	3	8.78577	203.651	103	5.71753	135.5	83.5	1	0	0	2178	5.96712
4939	1	39	154	0	53.3	1.586	158.6	21.1895	70.2	0	15	12	17	55.3	1.43006	192	4.96512	58	0.65482	4.7	27.871	3	1	7.95226	168.505	98	5.43998	134.5	84.5	1	0	0	2194	6.01096
4940	1	38	0	0	49.1	1.582	158.2	19.6186	62.8	0	11	18	10	38.7	1.00078	199	5.14614	37	0.41773	5.5	36.615	1	1	7.48212	146.789	96	5.32896	132.5	84	1	0	0	2205	6.0411
4941	1	40	1	1	83	1.737	173.7	27.5092	91	0	47	28	39	45.8	1.18439	172	4.44792	81	0.91449	4.9	30.057	1	1	8.32627	229.049	102	5.66202	121.5	78	1	0	0	2192	6.00548
4945	1	35	0	1	92.9	1.687	168.7	32.6427	111.5	0	54	33	45	49.5	1.28007	229	5.92194	79	0.89191	5.5	36.615	1	1	8.29142	270.654	101	5.60651	133	88.5	1	0	0	1092	2.99178
4957	0	46	0	0	58.6	1.595	159.5	23.0344	78	1	9	12	8	69	1.78434	171	4.42206	48	0.54192	4.6	26.778	1	1	7.5725	174.428	81	4.49631	124.5	78.5	1	0	0	4368	11.9671
4958	1	54	66	0	70.6	1.677	167.7	25.1037	93.5	0	16	22	26	55.4	1.43264	234	6.05124	102	1.15158	5.5	36.615	1	2	8.54695	214.56	101	5.60651	125	81.5	1	0	0	4385	12.0137
4959	1	29	2.8	0	54.5	1.706	170.6	18.7257	69.2	0	27	24	13	54.8	1.41713	182	4.70652	81	0.91449	4.8	28.964	1	3	8.2339	154.186	93	5.16243	130.5	78.5	1	0	0	1920	5.26027
4962	1	42	1	1	71.9	1.698	169.8	24.9375	94.6	1	41	18	27	40.9	1.05767	184	4.75824	60	0.6774	5.1	32.243	1	1	7.90101	197.032	90	4.9959	120	78.5	1	0	0	4171	11.4274
4971	1	39	60	0	63.9	1.727	172.7	21.4248	80.8	0	8	13	9	69.6	1.79986	162	4.18932	46	0.51934	4.8	28.964	1	1	7.66809	164.287	93	5.16243	136	88.5	1	0	0	4365	11.9589
4976	1	55	110	1	85	1.81	181	25.9455	91.3	0	30	25	23	36.5	0.94389	183	4.73238	125	1.41125	4.9	30.057	2	3	8.65696	224.609	92	5.10692	121	75	1	0	0	1447	3.96438
4979	0	54	0	0	46.3	1.505	150.5	20.4413	71.2	1	12	15	9	54.2	1.40161	216	5.58576	40	0.4516	5.4	35.522	1	1	7.56008	154.538	96	5.32896	133.5	85	1	0	0	1656	4.53699
4981	1	49	90	0	77.4	1.703	170.3	26.6877	89	0	29	17	87	46.8	1.21025	213	5.50818	164	1.85156	4.7	27.871	2	2	8.98143	239.694	97	5.38447	127.5	79	1	0	0	4006	10.9753
4988	1	35	1	0	60.4	1.713	171.3	20.5836	72.5	0	26	17	14	42	1.08612	144	3.72384	47	0.53063	4.7	27.871	1	2	7.66786	157.832	91	5.05141	126	74	1	0	0	3365	9.21918
4991	0	39	12	0	57.2	1.544	154.4	23.9939	76.5	0	17	22	10	50	1.293	193	4.99098	57	0.64353	5.2	33.336	1	1	7.84971	188.346	90	4.9959	122.5	72.5	1	0	1	4489	12.2986
4998	0	52	0	0	49.2	1.489	148.9	22.1909	67.3	0	16	15	9	73.8	1.90847	197	5.09442	40	0.4516	5	31.15	1	1	7.45008	165.324	86	4.77386	134	88.5	1	0	0	2573	7.04932
5002	0	51	0	0	53.3	1.565	156.5	21.762	68.3	0	11	13	8	55.4	1.43264	195	5.0427	74	0.83546	5	31.15	1	1	8.17527	177.91	96	5.32896	126.5	76	1	0	0	2931	8.03014
5003	1	47	0	1	71.9	1.727	172.7	24.1071	85	0	21	14	27	34.5	0.89217	254	6.56844	190	2.1451	5.2	33.336	1	1	9.07567	218.788	92	5.10692	120.5	75.5	1	0	0	2231	6.11233
5010	1	57	308	0	65.7	1.644	164.4	24.3087	85.5	0	16	17	28	53.5	1.38351	157	4.06002	76	0.85804	4.8	28.964	4	3	8.08024	196.42	85	4.71835	129	83.5	1	0	0	4356	11.9342
5021	1	46	53	1	77.9	1.735	173.5	25.8785	93	1	28	17	22	26.8	0.693048	194	5.01684	208	2.34832	4.5	25.685	1	2	9.15525	236.924	91	5.05141	134.5	86.5	1	0	0	1094	2.99726
5029	1	50	66	0	76	1.717	171.7	25.7794	88	0	8	14	26	36.8	0.951648	172	4.44792	80	0.9032	5.554	37.2052	1	3	8.32361	214.578	103	5.71753	131	85.5	1	0	0	731	2.00274
5039	0	50	1	0	67.1	1.523	152.3	28.9283	80	1	16	16	14	54.8	1.41713	221	5.71506	162	1.82898	4.9	30.057	1	1	8.80117	254.603	82	4.55182	125.5	83.5	1	0	0	1819	4.98356
5044	0	55	0	0	61.2	1.551	155.1	25.4406	80.5	0	28	22	90	49	1.26714	244	6.30984	99	1.11771	5.4	35.522	1	3	8.43457	214.581	93	5.16243	124	76.5	1	0	0	365	1
5045	0	54	1	0	53.5	1.568	156.8	21.7601	65.2	0	11	19	13	58.3	1.50764	212	5.48232	58	0.65482	5.5	36.615	1	1	7.99227	173.913	102	5.66202	123	73	1	0	0	287	0.786301
5048	1	49	1	1	72.9	1.649	164.9	26.8093	88	0	26	18	15	30.3	0.783558	210	5.4306	134	1.51286	5.1	32.243	1	2	8.72648	233.951	92	5.10692	120.5	82.5	1	0	0	4351	11.9205
5065	0	51	0	0	57.3	1.463	146.3	26.7711	79.8	0	18	22	21	58	1.49988	189	4.88754	83	0.93707	5.2	33.336	1	1	8.1916	219.298	87	4.82937	127.5	72	1	0	0	4399	12.0521
5074	1	48	54	0	76.7	1.785	178.5	24.0724	85.3	0	18	20	29	61.6	1.59298	222	5.74092	42	0.47418	4.9	30.057	1	2	7.5984	182.912	95	5.27345	132.5	85.5	1	0	0	4364	11.9562
5076	1	49	0	1	82	1.649	164.9	30.1559	97	0	37	16	18	42.4	1.09646	212	5.48232	102	1.15158	5.2	33.336	1	2	8.50654	256.522	97	5.38447	137.5	86.5	1	0	0	4037	11.0603
5084	1	37	0	0	75.7	1.779	177.9	23.9191	78.6	0	51	28	36	37.5	0.96975	219	5.66334	118	1.33222	5.146	32.7458	1	1	8.69266	207.92	101	5.60651	126	79.5	1	0	0	3771	10.3315
5088	1	64	1	0	63.1	1.632	163.2	23.6913	85	0	15	19	13	56	1.44816	227	5.87022	94	1.06126	6.166	43.8944	1	2	8.39344	198.852	94	5.21794	126.5	83	1	0	0	382	1.04658
5091	0	56	1	0	55.5	1.505	150.5	24.503	71.4	1	14	21	29	44.3	1.1456	189	4.88754	127	1.43383	5.5	36.615	1	1	8.73601	214.059	98	5.43998	127	77.5	1	0	0	1089	2.98356
5097	1	45	132	0	71	1.674	167.4	25.3365	89.1	0	22	25	29	48.5	1.25421	201	5.19786	127	1.43383	5.6	37.708	2	1	8.78577	222.601	103	5.71753	126	83.5	1	0	0	4459	12.2164
5098	0	55	0	0	53.8	1.598	159.8	21.0683	74.5	0	19	17	15	60.9	1.57487	178	4.60308	79	0.89191	5.2	33.336	1	1	8.2089	172.947	93	5.16243	121.5	69	1	0	0	372	1.01918
5102	1	46	0	1	63.3	1.677	167.7	22.508	76.6	0	30	17	23	37.6	0.972336	261	6.74946	123	1.38867	5.6	37.708	1	3	8.75377	197.03	103	5.71753	127	75	1	0	0	1820	4.9863
5112	0	44	1	0	67.7	1.611	161.1	26.0854	81.8	0	12	14	15	62.5	1.61625	209	5.40474	45	0.50805	4.942	30.5161	1	1	7.57942	197.712	87	4.82937	128.5	86	1	0	0	3670	10.0548
5115	0	53	0	1	52.3	1.493	149.3	23.4629	79.3	0	19	21	15	52.8	1.36541	236	6.10296	127	1.43383	5.8	39.894	1	1	8.71539	204.488	96	5.32896	122	77.5	1	0	0	1095	3
5117	1	56	371	0	66.6	1.737	173.7	22.0737	85.6	0	15	16	39	52.5	1.35765	219	5.66334	104	1.17416	5	31.15	4	3	8.52595	188.199	97	5.38447	123.5	89.5	1	0	0	1194	3.27123
5133	1	48	0	1	62.4	1.521	152.1	26.9728	86.5	1	37	24	24	44.4	1.14818	217	5.61162	138	1.55802	4.7	27.871	1	1	8.72274	235.277	89	4.94039	130.5	89.5	1	0	1	4214	11.5452
5137	0	41	12	1	65.9	1.494	149.4	29.5246	84.1	0	15	17	19	55.7	1.4404	227	5.87022	170	1.9193	5.6	37.708	1	1	8.86149	261.632	83	4.60733	126.5	77	1	0	0	1525	4.17808
5145	1	46	167	1	67.2	1.77	177	21.4498	77.8	0	38	29	48	68.7	1.77658	267	6.90462	95	1.07255	4.8	28.964	3	1	8.49546	182.226	103	5.71753	125.5	82.5	1	0	0	4359	11.9425
5154	1	49	252	0	61.3	1.761	176.1	19.767	74.5	0	16	12	20	75.6	1.95502	209	5.40474	43	0.48547	4.738	28.2863	3	2	7.55669	149.373	89	4.94039	129.5	85.5	1	0	0	3662	10.0329
5159	1	61	1	0	53.6	1.692	169.2	18.7225	70.8	0	22	22	28	79.7	2.06104	246	6.36156	46	0.51934	4.9	30.057	1	2	7.54221	141.209	82	4.55182	118.5	83.5	1	0	0	1455	3.9863
5164	1	36	1	1	73.6	1.684	168.4	25.9534	85	0	24	10	15	69.1	1.78693	262	6.77532	50	0.5645	4.9	30.057	1	2	7.71869	200.326	90	4.9959	120	68.5	1	0	0	2973	8.14521
5168	0	43	1	1	61.8	1.599	159.9	24.1708	71.3	0	10	11	9	50.3	1.30076	223	5.76678	82	0.92578	5.1	32.243	1	1	8.27792	200.084	96	5.32896	122.5	78.5	1	0	0	2933	8.03562
5170	1	48	57	1	81.4	1.796	179.6	25.2355	84.5	1	25	14	14	31.8	0.822348	179	4.62894	107	1.20803	4.9	30.057	1	1	8.46832	213.702	89	4.94039	120.5	77.5	1	0	0	362	0.991781
5171	1	56	245	0	61.1	1.694	169.4	21.2919	80	1	34	32	44	55.4	1.43264	171	4.42206	121	1.36609	5.2	33.336	3	3	8.72762	185.828	102	5.66202	128	76.5	1	0	0	733	2.00822
5175	1	43	242.9	0	64.8	1.624	162.4	24.5699	81.2	1	22	25	37	91.6	2.36878	239	6.18054	73	0.82417	4.6	26.778	3	2	8.12991	199.751	93	5.16243	125.5	82.5	1	0	0	4516	12.3726
5179	1	58	90	1	66.8	1.645	164.5	24.6857	82	0	14	18	19	42.9	1.10939	195	5.0427	128	1.44512	5.6	37.708	2	2	8.82232	217.785	106	5.88406	122	79	1	0	0	350	0.958904
5199	1	55	1	0	81.4	1.713	171.3	27.7402	92.2	1	17	22	18	46.6	1.20508	288	7.44768	136	1.53544	5.2	33.336	1	2	8.7413	242.485	92	5.10692	125	82	1	0	0	1432	3.92329
5201	0	56	0	0	44.3	1.564	156.4	18.1105	64	0	10	17	10	57.1	1.47661	196	5.06856	64	0.72256	5.5	36.615	1	1	8.01961	145.239	95	5.27345	139	85	1	0	0	1093	2.99452
5203	0	41	1	0	41.9	1.622	162.2	15.9262	58.5	0	8	9	10	61.1	1.58005	198	5.12028	36	0.40644	5.6	37.708	1	1	7.2724	115.822	80	4.4408	128	82	1	0	0	3983	10.9123
5207	1	41	2.8	1	99.3	1.702	170.2	34.2792	108.2	0	45	25	47	37.4	0.967164	212	5.48232	131	1.47899	5	31.15	1	3	8.85488	303.538	107	5.93957	129.5	81.5	1	0	0	2741	7.50959
5211	1	45	60	0	63.5	1.73	173	21.2169	78	0	23	27	34	58	1.49988	181	4.68066	90	1.0161	4.9	30.057	1	2	8.31752	176.472	91	5.05141	134	88.5	1	0	0	1505	4.12329
5212	1	49	1	0	63.4	1.723	172.3	21.3559	74	1	42	30	134	57.1	1.47661	203	5.24958	58	0.65482	4.8	28.964	1	1	7.87816	168.245	91	5.05141	137	87.5	1	0	0	4403	12.063
5214	1	34	126	0	53.5	1.783	178.3	16.8287	66.3	0	35	26	33	48.5	1.25421	134	3.46524	52	0.58708	4.7	27.871	2	3	7.65255	128.783	81	4.49631	130	75	1	0	0	4421	12.1123
5218	0	35	1	0	51.2	1.563	156.3	20.9581	67	0	12	14	11	75	1.9395	199	5.14614	99	1.11771	5.044	31.6309	1	1	8.42376	176.546	92	5.10692	125.5	72	1	0	0	3627	9.93699
5220	1	58	330	1	70.2	1.675	167.5	25.0212	87.5	0	9	12	35	34.9	0.902514	247	6.38742	487	5.49823	4.8	28.964	4	2	10.1003	252.721	100	5.551	124	87	1	0	0	393	1.07671
5221	1	56	308	0	54.9	1.726	172.6	18.4285	74.2	0	8	16	26	45.8	1.18439	150	3.879	88	0.99352	4.6	26.778	4	3	8.42858	155.326	104	5.77304	129.5	85.5	1	0	0	377	1.03288
5222	1	52	154	1	84.9	1.719	171.9	28.7313	91.8	0	45	30	71	55.4	1.43264	181	4.68066	88	0.99352	5.4	35.522	3	1	8.39931	241.323	101	5.60651	131	86.5	1	0	0	4374	11.9836
5224	1	55	220	0	68.9	1.637	163.7	25.7112	82.6	0	20	14	16	42.6	1.10164	231	5.97366	65	0.73385	5	31.15	3	3	8.04559	206.861	96	5.32896	132	85	1	0	0	1773	4.85753
5226	1	55	371	0	62.1	1.623	162.3	23.5752	76	1	17	17	56	71.7	1.85416	221	5.71506	88	0.99352	4.9	30.057	4	2	8.30598	195.815	92	5.10692	117.5	80	1	0	0	1455	3.9863
5235	1	46	84	0	66.2	1.698	169.8	22.9606	82.8	1	26	22	34	52.7	1.36282	221	5.71506	86	0.97094	4.9	30.057	2	2	8.2938	190.43	93	5.16243	131	78.5	1	0	0	4007	10.9781
5243	1	53	154	1	70	1.657	165.7	25.4949	82	0	15	28	35	30.9	0.799074	149	3.85314	194	2.19026	4.5	25.685	3	1	9.25684	236.002	108	5.99508	123	79.5	1	0	0	3366	9.22192
5262	1	47	110	1	69.8	1.57	157	28.3176	85.5	0	39	27	135	49.4	1.27748	176	4.55136	115	1.29835	4.8	28.964	2	2	8.71522	246.794	106	5.88406	136	86.5	1	0	0	2051	5.61918
5267	1	49	1	0	69.1	1.71	171	23.6312	85.5	0	13	15	15	44.5	1.15077	202	5.22372	87	0.98223	4.9	30.057	1	3	8.20358	193.86	84	4.66284	127	86	1	0	0	410	1.12329
5268	1	48	220	0	73.7	1.698	169.8	25.5618	89	0	23	18	22	40.2	1.03957	203	5.24958	131	1.47899	5.5	36.615	3	1	8.65939	221.35	88	4.88488	121	73.5	1	0	0	4369	11.9699
5269	1	42	4.2	1	89.3	1.686	168.6	31.4149	100.3	0	57	33	30	35.9	0.928374	233	6.02538	150	1.6935	5.2	33.336	1	1	8.86078	278.361	94	5.21794	123	76	1	0	0	4373	11.9808
5273	0	56	0	0	54.5	1.568	156.8	22.1669	77	0	19	23	15	66.6	1.72228	206	5.32716	59	0.66611	5	31.15	1	1	7.8842	174.768	90	4.9959	126.5	79.5	1	0	0	702	1.92329
5277	1	45	154	0	81	1.848	184.8	23.7182	93.6	0	17	23	25	66.5	1.71969	185	4.7841	58	0.65482	4.8	28.964	3	2	7.8332	185.789	87	4.82937	131	83	1	0	0	4350	11.9178
5278	1	61	60	0	63.7	1.694	169.4	22.1979	80	0	19	17	14	40.2	1.03957	199	5.14614	64	0.72256	4.9	30.057	1	2	7.87246	174.752	82	4.55182	120	79	1	0	0	1469	4.02466
5279	1	61	36	0	60	1.699	169.9	20.7857	78.4	1	20	21	17	34.7	0.897342	198	5.12028	137	1.54673	5	31.15	1	1	8.69274	180.685	87	4.82937	121.5	76.5	1	0	0	1861	5.09863
5286	1	45	200	1	65.4	1.709	170.9	22.392	82.9	0	29	19	19	40.4	1.04474	198	5.12028	90	1.0161	4.7	27.871	3	2	8.34996	186.973	94	5.21794	121.5	77.5	1	0	0	4340	11.8904
5288	1	42	0	1	82.2	1.688	168.8	28.8487	93.1	0	132	58	61	54.1	1.39903	218	5.63748	63	0.71127	5.7	38.801	1	1	8.04511	232.091	99	5.49549	135	87	1	0	0	4448	12.1863
5291	1	58	0	1	68.8	1.668	166.8	24.7284	90.8	1	26	19	15	36.5	0.94389	181	4.68066	107	1.20803	5.8	39.894	1	3	8.65251	213.963	107	5.93957	132.5	81	1	0	0	1799	4.92877
5293	1	35	1	0	63.4	1.673	167.3	22.6515	76	1	21	17	16	42.3	1.09388	176	4.55136	57	0.64353	4.8	28.964	1	1	7.86076	178.058	91	5.05141	130	83	1	0	0	4244	11.6274
5295	0	42	0	1	65.3	1.509	150.9	28.6771	82.5	0	26	21	16	44.1	1.14043	233	6.02538	125	1.41125	5	31.15	1	2	8.56598	245.647	84	4.66284	120	75	1	0	0	3990	10.9315
5306	1	53	90	0	71.3	1.681	168.1	25.2321	86.7	0	23	14	18	35.7	0.923202	252	6.51672	161	1.81769	5.5	36.615	2	2	9.03265	227.913	104	5.77304	123	85	1	0	0	398	1.09041
5307	1	49	245	0	74.8	1.703	170.3	25.7912	85.5	0	10	17	19	61.3	1.58522	197	5.09442	31	0.34999	5.2	33.336	3	3	7.24065	186.745	90	4.9959	127	82	1	0	0	4090	11.2055
5313	1	37	18	1	77.2	1.688	168.8	27.094	84.5	1	51	29	41	32	0.82752	227	5.87022	169	1.90801	5.1	32.243	1	2	8.99063	243.592	95	5.27345	134	81.5	1	0	0	4410	12.0822
5314	0	51	12	0	46.6	1.55	155	19.3965	62.5	0	12	15	10	84.8	2.19293	308	7.96488	155	1.74995	5.7	38.801	1	1	8.99467	174.465	104	5.77304	123	84.5	1	0	0	390	1.06849
5320	1	37	0	1	96.7	1.804	180.4	29.7135	95.5	0	22	16	25	53	1.37058	222	5.74092	46	0.51934	5.1	32.243	1	1	7.82684	232.563	109	6.05059	132.5	81	1	0	0	728	1.99452
5321	1	58	44	1	70.9	1.658	165.8	25.7915	84	0	20	17	16	31.2	0.806832	248	6.41328	186	2.09994	5.4	35.522	1	3	9.18656	236.935	105	5.82855	124	84	1	0	0	370	1.0137
5322	1	59	1	0	75.2	1.74	174	24.8382	88.5	0	32	22	24	46.9	1.21283	224	5.79264	107	1.20803	5.656	38.3201	1	2	8.66181	215.143	108	5.99508	128.5	74.5	1	0	0	1721	4.71507
5339	0	57	0	0	62.1	1.601	160.1	24.2275	70.3	0	11	11	9	41.6	1.07578	201	5.19786	100	1.129	5.6	37.708	1	1	8.45532	204.851	94	5.21794	121	73	1	0	0	3686	10.0986
5340	1	57	100.2	0	61	1.62	162	23.2434	81.8	0	23	24	32	56	1.44816	217	5.61162	79	0.89191	5.4	35.522	2	2	8.17611	190.041	90	4.9959	136.5	86.5	1	0	0	1829	5.01096
5347	1	75	0	0	55.4	1.572	157.2	22.4184	85.3	0	10	12	31	52.6	1.36024	203	5.24958	100	1.129	5	31.15	1	2	8.51719	190.942	100	5.551	127.5	82	1	0	0	688	1.88493
5353	1	58	36	0	65.4	1.661	166.1	23.7049	84.2	0	24	20	15	42.2	1.09129	189	4.88754	47	0.53063	5.1	32.243	1	2	7.73171	183.28	97	5.38447	120	71	1	0	0	380	1.0411
5358	1	61	12	1	71.1	1.647	164.7	26.2109	92	0	30	22	27	39.3	1.0163	198	5.12028	173	1.95317	5.4	35.522	1	1	9.00344	235.988	94	5.21794	132.5	88	1	0	1	2811	7.70137
5362	1	38	0	0	68.6	1.736	173.6	22.7627	82.5	0	43	18	21	37.6	0.972336	171	4.42206	82	0.92578	4.5	25.685	1	3	8.29854	188.898	98	5.43998	123	74	1	0	0	3822	10.4712
5364	1	53	4.08333	1	68.6	1.635	163.5	25.6619	84	1	41	26	35	23	0.59478	191	4.93926	499	5.63371	5.1	32.243	1	3	10.1246	259.817	100	5.551	135.5	85	1	0	0	2380	6.52055
5373	0	38	60	0	45.6	1.516	151.6	19.8411	68	0	17	21	14	54.5	1.40937	179	4.62894	28	0.31612	5	31.15	1	1	7.11639	141.197	88	4.88488	126.5	76.5	1	0	0	1897	5.19726
5382	1	58	245	0	70.7	1.598	159.8	27.6864	90.4	0	21	20	26	50.1	1.29559	214	5.53404	135	1.52415	5.6	37.708	3	2	8.80725	243.841	99	5.49549	121	73.5	1	0	0	727	1.99178
5384	1	50	127.4	0	62.1	1.725	172.5	20.8696	82.8	0	17	18	15	52.1	1.34731	164	4.24104	40	0.4516	4.7	27.871	2	1	7.51752	156.887	92	5.10692	130	79	1	0	0	3707	10.1562
5387	1	33	132	0	68.3	1.624	162.4	25.897	83.6	0	21	17	19	51.4	1.3292	184	4.75824	168	1.89672	4.7	27.871	2	2	9.03599	234.005	100	5.551	129.5	75.5	1	0	0	4404	12.0658
5389	0	45	1	0	56.3	1.472	147.2	25.9832	88	0	11	12	10	45.1	1.16629	169	4.37034	63	0.71127	4.7	27.871	1	1	7.9159	205.68	87	4.82937	127.5	82	1	0	0	4014	10.9973
5395	1	51	1	0	72.5	1.736	173.6	24.0568	78.9	1	23	21	26	41	1.06026	210	5.4306	231	2.60799	5.4	35.522	1	2	9.34439	224.796	99	5.49549	129.5	85.5	1	0	0	2242	6.14247
5398	1	43	165	0	74.5	1.712	171.2	25.4184	85.3	1	24	27	33	50.7	1.3111	234	6.05124	70	0.7903	5.5	36.615	3	2	8.16052	207.428	100	5.551	124.5	79	1	0	1	4402	12.0603
5403	1	54	265	0	59.7	1.645	164.5	22.0619	78	0	11	21	16	57	1.47402	172	4.44792	34	0.38386	4.7	27.871	3	2	7.22766	159.456	81	4.49631	115	80	1	0	1	2242	6.14247
5404	0	51	1	0	56.8	1.646	164.6	20.9647	72	0	15	14	11	48.6	1.2568	216	5.58576	134	1.51286	5.2	33.336	1	1	8.7794	184.058	97	5.38447	129	82	1	0	0	2990	8.19178
5411	1	39	18	0	70.1	1.742	174.2	23.1005	84.3	0	25	16	17	39.4	1.01888	208	5.37888	279	3.14991	4.9	30.057	1	1	9.40397	217.237	87	4.82937	123	75.5	1	0	0	4310	11.8082
5428	1	34	1	1	69	1.609	160.9	26.6524	86.6	0	76	35	59	31.8	0.822348	210	5.4306	214	2.41606	5.5	36.615	1	1	9.2978	247.809	102	5.66202	124.5	79	1	0	0	4361	11.9479
5432	1	51	35	1	72.3	1.697	169.7	25.1058	85.7	0	81	41	49	32.9	0.850794	274	7.08564	240	2.7096	4.8	28.964	1	1	9.32009	233.989	93	5.16243	123	81.5	1	0	0	3183	8.72055
5436	0	44	1	0	46	1.528	152.8	19.702	69.5	0	10	16	14	62.7	1.62142	227	5.87022	56	0.63224	5.452	36.0904	1	1	7.80954	153.864	88	4.88488	136.5	87	1	0	0	3601	9.86575
5443	1	48	12	0	60.8	1.717	171.7	20.6235	73	0	14	14	11	41.5	1.07319	228	5.89608	116	1.30964	5.4	35.522	1	2	8.66561	178.716	100	5.551	124	76.5	1	0	0	4695	12.863
5451	0	63	60	0	41.3	1.574	157.4	16.6702	61.5	0	19	26	18	91.8	2.37395	256	6.62016	93	1.04997	5.7	38.801	1	1	8.35031	139.201	91	5.05141	130.5	81	1	0	0	3261	8.93425
5453	1	56	308	0	59.4	1.652	165.2	21.7654	79.5	0	10	16	21	50.6	1.30852	180	4.6548	80	0.9032	5.1	32.243	4	2	8.29405	180.523	100	5.551	137.5	87.5	1	0	0	4378	11.9945
5454	1	61	0	0	55.2	1.68	168	19.5578	74.6	0	10	17	7	48.3	1.24904	244	6.30984	79	0.89191	5.1	32.243	1	3	8.11895	158.789	85	4.71835	127	80	1	0	0	746	2.04384
5455	1	56	238	1	67.4	1.702	170.2	23.267	84.7	0	25	18	34	52.3	1.35248	244	6.30984	160	1.8064	5.2	33.336	3	2	8.99715	209.337	101	5.60651	120	71	1	0	0	3303	9.04932
5456	0	56	60	0	47.7	1.537	153.7	20.1916	71	0	15	18	10	71.8	1.85675	200	5.172	28	0.31612	5	31.15	1	1	7.0579	142.51	83	4.60733	126.5	75.5	1	0	0	3001	8.22192
5463	0	54	1	0	48.5	1.544	154.4	20.3445	68.7	1	22	20	17	61.3	1.58522	189	4.88754	75	0.84675	5.248	33.8606	1	1	8.16764	166.167	94	5.21794	122	84.5	1	0	0	1983	5.43288
5467	0	43	18.2	0	61.4	1.587	158.7	24.3789	77.8	0	13	16	10	78.6	2.0326	219	5.66334	52	0.58708	4.7	27.871	1	1	7.80139	190.19	94	5.21794	122.5	77	1	0	0	2500	6.84932
5471	1	54	71.3	0	54.9	1.622	162.2	20.8675	72.8	0	17	18	20	70.7	1.8283	220	5.6892	82	0.92578	5.452	36.0904	2	2	8.21338	171.393	90	4.9959	121.5	76.5	1	0	0	2015	5.52055
5476	1	48	329	1	65.9	1.692	169.2	23.0189	84.8	0	58	45	214	71.3	1.84382	173	4.47378	138	1.55802	4.7	27.871	4	2	8.71144	200.528	88	4.88488	122	80	1	0	0	4011	10.989
5477	0	53	0	0	60.4	1.549	154.9	25.1729	79.8	0	15	12	12	41.2	1.06543	362	9.36132	128	1.44512	5.8	39.894	1	1	8.754	220.364	99	5.49549	120.5	67	1	0	0	371	1.01644
5478	0	48	60	0	52.9	1.612	161.2	20.3576	67.5	0	15	15	12	69.5	1.79727	234	6.05124	76	0.85804	5.4	35.522	1	3	8.10349	164.967	87	4.82937	122.5	75.5	1	0	0	3335	9.13699
5482	1	51	1	0	72.8	1.718	171.8	24.6652	82.7	0	15	21	15	45.4	1.17404	207	5.35302	111	1.25319	5.1	32.243	1	1	8.64136	213.141	102	5.66202	123	78.5	1	0	0	3275	8.9726
5484	0	53	0	0	60.2	1.596	159.6	23.6336	82.3	0	17	16	13	35.9	0.928374	237	6.12882	87	0.98223	5.2	33.336	1	1	8.30536	196.286	93	5.16243	139.5	87.5	1	0	0	1092	2.99178
5487	0	57	2.8	1	57.9	1.528	152.8	24.7989	94.4	0	30	21	14	75.5	1.95243	219	5.66334	111	1.25319	5.4	35.522	1	1	8.62155	213.805	100	5.551	122.5	71.5	1	0	0	358	0.980822
5491	0	50	0	0	44.4	1.497	149.7	19.8125	69.4	0	27	19	15	36.4	0.941304	180	4.6548	115	1.29835	5.5	36.615	1	1	8.54042	169.207	89	4.94039	124	81	1	0	0	4404	12.0658
5493	0	50	0	0	63.5	1.555	155.5	26.2611	73.3	0	18	15	12	64	1.65504	201	5.19786	42	0.47418	5.1	32.243	1	1	7.58782	199.264	94	5.21794	123.5	79	1	0	0	259	0.709589
5494	1	57	154	0	67.2	1.669	166.9	24.1244	82	0	18	26	25	86.4	2.2343	190	4.9134	50	0.5645	5.2	33.336	3	2	7.8536	189.464	103	5.71753	125.5	75.5	1	0	0	2915	7.9863
5501	1	54	66	0	66.9	1.742	174.2	22.046	77.6	0	11	16	18	44.9	1.16111	216	5.58576	101	1.14029	5	31.15	1	2	8.51709	187.768	99	5.49549	128.5	77.5	1	0	0	2200	6.0274
5502	1	41	60	0	65.3	1.676	167.6	23.2469	81.5	0	22	31	28	43.4	1.12232	212	5.48232	59	0.66611	5.4	35.522	1	1	7.83874	182.226	86	4.77386	122	73.5	1	0	0	4382	12.0055
5504	1	37	90	0	66.9	1.718	171.8	22.6663	76.5	1	23	21	14	55.7	1.4404	273	7.05978	72	0.81288	5.1	32.243	2	1	8.15823	184.917	97	5.38447	120	72.5	1	0	0	4270	11.6986
5506	0	57	1	0	56.1	1.599	159.9	21.9415	79.8	0	20	19	15	68.3	1.76624	256	6.62016	120	1.3548	5.5	36.615	1	1	8.57168	188.075	88	4.88488	121.5	72.5	1	0	0	1525	4.17808
5509	1	56	154	0	62.2	1.769	176.9	19.8763	75.4	0	36	38	248	52.7	1.36282	221	5.71506	60	0.6774	4.8	28.964	3	3	7.95507	158.117	95	5.27345	123	80	1	0	0	1075	2.94521
5515	1	41	308	0	71.4	1.754	175.4	23.2081	77	0	21	19	29	71.4	1.8464	258	6.67188	111	1.25319	4.7	27.871	4	3	8.49372	197.123	88	4.88488	121	79	1	0	0	4658	12.7616
5522	1	57	1	0	53.9	1.589	158.9	21.3472	75.5	0	12	17	17	41.9	1.08353	213	5.50818	97	1.09513	5.146	32.7458	1	2	8.52595	182.005	104	5.77304	128.5	84	1	0	0	763	2.09041
5528	0	55	0	0	55.6	1.698	169.8	19.2841	75	1	13	22	7	85.4	2.20844	223	5.76678	37	0.41773	5.5	36.615	1	1	7.26158	140.033	77	4.27427	121	77.5	1	0	0	1522	4.16986
5537	0	51	1	1	60.9	1.666	166.6	21.9415	76.6	0	16	12	10	60.8	1.57229	213	5.50818	94	1.06126	6	42.08	1	1	8.53228	187.211	108	5.99508	130	79.5	1	0	0	392	1.07397
5540	1	58	1	0	71.6	1.602	160.2	27.899	89.5	0	28	15	17	49.4	1.27748	246	6.36156	83	0.93707	4.7	27.871	1	3	8.21433	229.171	89	4.94039	139	69.5	1	0	0	4382	12.0055
5547	1	53	36	1	68.1	1.69	169	23.8437	80.2	0	12	12	23	48.4	1.25162	202	5.22372	161	1.81769	5.4	35.522	1	2	9.02299	215.141	103	5.71753	121.5	76.5	1	0	0	2117	5.8
5552	1	57	0	0	64.9	1.704	170.4	22.3514	78	0	23	20	14	61.2	1.58263	239	6.18054	71	0.80159	5.1	32.243	1	2	8.10213	181.094	93	5.16243	126.5	81	1	0	0	1655	4.53425
5553	1	45	1	0	63.5	1.683	168.3	22.4184	75.4	0	14	13	11	58.4	1.51022	223	5.76678	82	0.92578	5	31.15	1	2	8.23536	184.624	92	5.10692	132.5	85.5	1	0	0	4387	12.0192
5557	0	49	0	0	43.7	1.426	142.6	21.4903	69	1	17	16	20	65.9	1.70417	230	5.9478	100	1.129	5.6	37.708	1	1	8.57546	184.289	106	5.88406	124	79.5	1	0	0	1096	3.00274
5558	1	39	60	1	76.1	1.756	175.6	24.6795	88	0	24	15	23	49.6	1.28266	242	6.25812	129	1.45641	5.1	32.243	1	3	8.78179	216.73	101	5.60651	137.5	87	1	0	1	3813	10.4466
5563	0	43	0	0	53.7	1.53	153	22.9399	69.5	0	9	12	10	61.2	1.58263	155	4.0083	17	0.19193	5.1	32.243	1	1	6.59441	151.275	86	4.77386	121	73.5	1	0	0	4362	11.9507
[truncated: 13,465 more rows]
